# Supplementary material for: PlaASDB: a comprehensive database of plant alternative splicing events in response to stress
Source: BMC Plant Biol. 2023 Apr 27;23:225. doi: 10.1186/s12870-023-04234-7 (PMC10134664; doi:10.1186/s12870-023-04234-7)
Supplement: Supplementary file 1 — Additional file 1: Table S1. The detailed information of all RNA-seq samples in PlaASDB. Table S2. The 120 RNA-seq samples used for analysis. Table S3. The number of DEGs and DSGs in Arabidopsis and rice under different stresses. Table S4. The enriced GO terms of DSGs and DEGs in Arabidopsis. Table S5. The enriched GO terms of DSGs and DEGs in rice. Figure S1. The established abiotic stress (A) and biotic stress (B) co-expression networks of AT1G01020. For the convenience ofvisualization, only the top 20 co-expressed genes are shown. Figure S2. The percentage of IR, ES, A3SS and A5SS events in samples from Arabidopsis and rice under abiotic stress, biotic stress and control groups. Figure S3. Venn diagram showing the overlapping DSGs and DEGs in rice under different stresses. [file 12870_2023_4234_MOESM1_ESM.zip › Supplementary_file_2.xlsx]

## Sheet: Table S1
Table S1 The detailed information of all RNA-Seq samples in PlaASDB
Stress	Run	Project	Tissue	Treatment	Genotype	ReadLength	LibrarySelection	LibraryLayout	ScientificName
Abiotic_Salt	SRR8422206	PRJNA513852	seedlings	14 days at 150 mM NaCl	/	148	cDNA	PAIRED	Arabidopsis thaliana
	SRR8422207	PRJNA513852	seedlings	14 days at 150 mM NaCl	/	148	cDNA	PAIRED	Arabidopsis thaliana
	SRR8422208	PRJNA513852	seedlings	14 days at 150 mM NaCl	/	148	cDNA	PAIRED	Arabidopsis thaliana
	SRR8422214	PRJNA513852	seedlings	14 days at 150 mM NaC	pfd4	148	cDNA	PAIRED	Arabidopsis thaliana
	SRR8422215	PRJNA513852	seedlings	14 days at 150 mM NaCl	pfd4	148	cDNA	PAIRED	Arabidopsis thaliana
	SRR8422225	PRJNA513852	seedlings	14 days at 150 mM NaCl	lsm8	148	cDNA	PAIRED	Arabidopsis thaliana
	SRR8422226	PRJNA513852	seedlings	14 days at 150 mM NaCl	lsm8	148	cDNA	PAIRED	Arabidopsis thaliana
	SRR8422227	PRJNA513852	seedlings	14 days at 150 mM NaCl	lsm8	148	cDNA	PAIRED	Arabidopsis thaliana
	SRR2302908	PRJNA295091	leaves	Control	/	50	cDNA	SINGLE	Arabidopsis thaliana
	SRR2302909	PRJNA295091	leaves	Control	/	50	cDNA	SINGLE	Arabidopsis thaliana
	SRR2302910	PRJNA295091	leaves	Control	/	50	cDNA	SINGLE	Arabidopsis thaliana
	SRR2302911	PRJNA295091	leaves	Treated with 150mM NaCl for 15days	/	50	cDNA	SINGLE	Arabidopsis thaliana
	SRR2302912	PRJNA295091	leaves	Treated with 150mM NaCl for 15days	/	50	cDNA	SINGLE	Arabidopsis thaliana
	SRR2302913	PRJNA295091	leaves	Treated with 150mM NaCl for 15days	/	50	cDNA	SINGLE	Arabidopsis thaliana
	SRR2302914	PRJNA295091	leaves	Treated with 44oC heat stress for 1h	/	50	cDNA	SINGLE	Arabidopsis thaliana
	SRR2302915	PRJNA295091	leaves	Treated with 44oC heat stress for 1h	/	50	cDNA	SINGLE	Arabidopsis thaliana
	SRR2302916	PRJNA295091	leaves	Treated with 44oC heat stress for 1h	/	50	cDNA	SINGLE	Arabidopsis thaliana
	SRR2302917	PRJNA295091	leaves	Treated with salt and heat combination	/	50	cDNA	SINGLE	Arabidopsis thaliana
	SRR2302918	PRJNA295091	leaves	Treated with salt and heat combination	/	50	cDNA	SINGLE	Arabidopsis thaliana
	SRR2302919	PRJNA295091	leaves	Treated with salt and heat combination	/	50	cDNA	SINGLE	Arabidopsis thaliana
Abiotic_ABA	SRR2932365	PRJNA301696	seedlings	none (Control)	/	101	cDNA	SINGLE	Arabidopsis thaliana
	SRR2932366	PRJNA301696	seedlings	none (Control)	/	101	cDNA	SINGLE	Arabidopsis thaliana
	SRR2932367	PRJNA301696	seedlings	none (Control)	/	101	cDNA	SINGLE	Arabidopsis thaliana
	SRR2932368	PRJNA301696	seedlings	20 µM ABA for 1hr	/	101	cDNA	SINGLE	Arabidopsis thaliana
	SRR2932369	PRJNA301696	seedlings	20 µM ABA for 1hr	/	101	cDNA	SINGLE	Arabidopsis thaliana
	SRR2932370	PRJNA301696	seedlings	20 µM ABA for 1hr	/	101	cDNA	SINGLE	Arabidopsis thaliana
	SRR2932371	PRJNA301696	seedlings	20 µM ABA for 3hrs	/	101	cDNA	SINGLE	Arabidopsis thaliana
	SRR2932372	PRJNA301696	seedlings	20 µM ABA for 3hrs	/	101	cDNA	SINGLE	Arabidopsis thaliana
	SRR2932373	PRJNA301696	seedlings	20 µM ABA for 3hrs	/	101	cDNA	SINGLE	Arabidopsis thaliana
	SRR7160916	PRJNA471243	seedlings	100 microM ABA for 24 hours	pyl duodecuple	252	cDNA	PAIRED	Arabidopsis thaliana
	SRR7160917	PRJNA471243	seedlings	100 microM ABA for 24 hours	pyl duodecuple	252	cDNA	PAIRED	Arabidopsis thaliana
	SRR7160918	PRJNA471243	seedlings	100 microM ABA for 24 hours	pyl duodecuple	252	cDNA	PAIRED	Arabidopsis thaliana
	SRR7160922	PRJNA471243	seedlings	1/2 MS for 24 hours	pyl duodecuple	252	cDNA	PAIRED	Arabidopsis thaliana
	SRR7160923	PRJNA471243	seedlings	1/2 MS for 24 hours	pyl duodecuple	252	cDNA	PAIRED	Arabidopsis thaliana
	SRR7160924	PRJNA471243	seedlings	1/2 MS for 24 hours	pyl duodecuple	252	cDNA	PAIRED	Arabidopsis thaliana
	SRR7160925	PRJNA471243	seedlings	100 microM ABA for 24 hours	wild type	252	cDNA	PAIRED	Arabidopsis thaliana
	SRR7160926	PRJNA471243	seedlings	100 microM ABA for 24 hours	wild type	252	cDNA	PAIRED	Arabidopsis thaliana
	SRR7160927	PRJNA471243	seedlings	100 microM ABA for 24 hours	wild type	252	cDNA	PAIRED	Arabidopsis thaliana
	SRR7160931	PRJNA471243	seedlings	Col-0-control-r1	wild type	252	cDNA	PAIRED	Arabidopsis thaliana
	SRR7160932	PRJNA471243	seedlings	Col-0-control-r2	wild type	252	cDNA	PAIRED	Arabidopsis thaliana
	SRR7160933	PRJNA471243	seedlings	Col-0-control-r3	wild type	252	cDNA	PAIRED	Arabidopsis thaliana
	SRR7465415	PRJNA478998	root	Control	/	202	cDNA	PAIRED	Arabidopsis thaliana
	SRR7465416	PRJNA478998	root	Control	/	202	cDNA	PAIRED	Arabidopsis thaliana
	SRR7465417	PRJNA478998	root	Control	/	202	cDNA	PAIRED	Arabidopsis thaliana
	SRR7465421	PRJNA478998	root	ABA	/	202	cDNA	PAIRED	Arabidopsis thaliana
	SRR7465422	PRJNA478998	root	ABA	/	202	cDNA	PAIRED	Arabidopsis thaliana
	SRR7465423	PRJNA478998	root	ABA	/	202	cDNA	PAIRED	Arabidopsis thaliana
	SRR7465430	PRJNA478998	shoot	Control	/	202	cDNA	PAIRED	Arabidopsis thaliana
	SRR7465431	PRJNA478998	shoot	Control	/	202	cDNA	PAIRED	Arabidopsis thaliana
	SRR7465432	PRJNA478998	shoot	Control	/	202	cDNA	PAIRED	Arabidopsis thaliana
	SRR7465436	PRJNA478998	shoot	ABA	/	202	cDNA	PAIRED	Arabidopsis thaliana
	SRR7465437	PRJNA478998	shoot	ABA	/	202	cDNA	PAIRED	Arabidopsis thaliana
	SRR7465438	PRJNA478998	shoot	ABA	/	202	cDNA	PAIRED	Arabidopsis thaliana
	SRR7465451	PRJNA478998	root	Control	/	202	cDNA	PAIRED	Arabidopsis thaliana
	SRR7465452	PRJNA478998	root	Control	/	202	cDNA	PAIRED	Arabidopsis thaliana
	SRR7465453	PRJNA478998	root	Control	/	202	cDNA	PAIRED	Arabidopsis thaliana
	SRR7465457	PRJNA478998	root	ABA	/	202	cDNA	PAIRED	Arabidopsis thaliana
	SRR7465458	PRJNA478998	root	ABA	/	202	cDNA	PAIRED	Arabidopsis thaliana
	SRR7465459	PRJNA478998	root	ABA	/	202	cDNA	PAIRED	Arabidopsis thaliana
	SRR7465466	PRJNA478998	shoot	Control	/	202	cDNA	PAIRED	Arabidopsis thaliana
	SRR7465467	PRJNA478998	shoot	Control	/	202	cDNA	PAIRED	Arabidopsis thaliana
	SRR7465468	PRJNA478998	shoot	Control	/	202	cDNA	PAIRED	Arabidopsis thaliana
	SRR7465472	PRJNA478998	shoot	ABA	/	202	cDNA	PAIRED	Arabidopsis thaliana
	SRR7465473	PRJNA478998	shoot	ABA	/	202	cDNA	PAIRED	Arabidopsis thaliana
	SRR7465474	PRJNA478998	shoot	ABA	/	202	cDNA	PAIRED	Arabidopsis thaliana
	SRR7947070	PRJNA494179	seedlings	0 hour post ABA treatment	Wild type	300	cDNA	PAIRED	Arabidopsis thaliana
	SRR7947071	PRJNA494179	seedlings	0 hour post ABA treatment	Wild type	300	cDNA	PAIRED	Arabidopsis thaliana
	SRR7947072	PRJNA494179	seedlings	0 hour post ABA treatment	Wild type	300	cDNA	PAIRED	Arabidopsis thaliana
	SRR7947073	PRJNA494179	seedlings	0 hour post ABA treatment	Wild type	300	cDNA	PAIRED	Arabidopsis thaliana
	SRR7947074	PRJNA494179	seedlings	0 hour post ABA treatment	Wild type	300	cDNA	PAIRED	Arabidopsis thaliana
	SRR7947075	PRJNA494179	seedlings	2 hour post ABA treatment	Wild type	300	cDNA	PAIRED	Arabidopsis thaliana
	SRR7947076	PRJNA494179	seedlings	2 hour post ABA treatment	Wild type	300	cDNA	PAIRED	Arabidopsis thaliana
	SRR7947077	PRJNA494179	seedlings	2 hour post ABA treatment	Wild type	300	cDNA	PAIRED	Arabidopsis thaliana
	SRR7947078	PRJNA494179	seedlings	2 hour post ABA treatment	Wild type	300	cDNA	PAIRED	Arabidopsis thaliana
	SRR7947079	PRJNA494179	seedlings	2 hour post ABA treatment	Wild type	300	cDNA	PAIRED	Arabidopsis thaliana
	SRR7947080	PRJNA494179	seedlings	4 hour post ABA treatment	Wild type	300	cDNA	PAIRED	Arabidopsis thaliana
	SRR7947081	PRJNA494179	seedlings	4 hour post ABA treatment	Wild type	300	cDNA	PAIRED	Arabidopsis thaliana
	SRR7947082	PRJNA494179	seedlings	4 hour post ABA treatment	Wild type	300	cDNA	PAIRED	Arabidopsis thaliana
	SRR7947083	PRJNA494179	seedlings	4 hour post ABA treatment	Wild type	300	cDNA	PAIRED	Arabidopsis thaliana
	SRR7947084	PRJNA494179	seedlings	4 hour post ABA treatment	Wild type	300	cDNA	PAIRED	Arabidopsis thaliana
	SRR7947085	PRJNA494179	seedlings	6 hour post ABA treatment	Wild type	300	cDNA	PAIRED	Arabidopsis thaliana
	SRR7947086	PRJNA494179	seedlings	6 hour post ABA treatment	Wild type	300	cDNA	PAIRED	Arabidopsis thaliana
	SRR7947087	PRJNA494179	seedlings	6 hour post ABA treatment	Wild type	300	cDNA	PAIRED	Arabidopsis thaliana
	SRR7947088	PRJNA494179	seedlings	6 hour post ABA treatment	Wild type	300	cDNA	PAIRED	Arabidopsis thaliana
	SRR7947089	PRJNA494179	seedlings	6 hour post ABA treatment	Wild type	300	cDNA	PAIRED	Arabidopsis thaliana
	SRR7947090	PRJNA494179	seedlings	8 hour post ABA treatment	Wild type	300	cDNA	PAIRED	Arabidopsis thaliana
	SRR7947091	PRJNA494179	seedlings	8 hour post ABA treatment	Wild type	300	cDNA	PAIRED	Arabidopsis thaliana
	SRR7947092	PRJNA494179	seedlings	8 hour post ABA treatment	Wild type	300	cDNA	PAIRED	Arabidopsis thaliana
	SRR7947093	PRJNA494179	seedlings	8 hour post ABA treatment	Wild type	300	cDNA	PAIRED	Arabidopsis thaliana
	SRR7947094	PRJNA494179	seedlings	8 hour post ABA treatment	Wild type	300	cDNA	PAIRED	Arabidopsis thaliana
	SRR7947095	PRJNA494179	seedlings	0 hour post drought treatment	Wild type	300	cDNA	PAIRED	Arabidopsis thaliana
	SRR7947096	PRJNA494179	seedlings	0 hour post drought treatment	Wild type	300	cDNA	PAIRED	Arabidopsis thaliana
	SRR7947097	PRJNA494179	seedlings	0 hour post drought treatment	Wild type	300	cDNA	PAIRED	Arabidopsis thaliana
Abiotic_wounding	SRR3725446	PRJNA324514	leaves	Wounding 1 hour	/	50	PolyA	SINGLE	Arabidopsis thaliana
	SRR3725458	PRJNA324514	leaves	Wounding 1 hour	/	50	PolyA	SINGLE	Arabidopsis thaliana
	SRR3725471	PRJNA324514	leaves	Wounding 3 hours	/	50	PolyA	SINGLE	Arabidopsis thaliana
	SRR3725482	PRJNA324514	leaves	Wounding 3 hours	/	50	PolyA	SINGLE	Arabidopsis thaliana
	SRR3725493	PRJNA324514	leaves	Wounding 6 hours	/	50	PolyA	SINGLE	Arabidopsis thaliana
	SRR3725503	PRJNA324514	leaves	Wounding 6 hours	/	50	PolyA	SINGLE	Arabidopsis thaliana
	SRR3725516	PRJNA324514	leaves	Wounding 12 hours	/	50	PolyA	SINGLE	Arabidopsis thaliana
	SRR3725527	PRJNA324514	leaves	Wounding 12 hours	/	50	PolyA	SINGLE	Arabidopsis thaliana
	SRR3725538	PRJNA324514	leaves	Wounding 24 hours	/	50	PolyA	SINGLE	Arabidopsis thaliana
	SRR3725550	PRJNA324514	leaves	Wounding 24 hours	/	50	PolyA	SINGLE	Arabidopsis thaliana
	SRR3725560	PRJNA324514	leaves	Wounding 48 hours	/	50	PolyA	SINGLE	Arabidopsis thaliana
	SRR3725561	PRJNA324514	leaves	Wounding 48 hours	/	50	PolyA	SINGLE	Arabidopsis thaliana
	SRR5826942	PRJNA394215	hypocotyl	Wound-induced callus 0h	/	50	cDNA	SINGLE	Arabidopsis thaliana
	SRR5826943	PRJNA394215	hypocotyl	Wound-induced callus 1h	/	50	cDNA	SINGLE	Arabidopsis thaliana
	SRR5826944	PRJNA394215	hypocotyl	Wound-induced callus 2h	/	50	cDNA	SINGLE	Arabidopsis thaliana
	SRR5826945	PRJNA394215	hypocotyl	Wound-induced callus 3h	/	50	cDNA	SINGLE	Arabidopsis thaliana
	SRR5826946	PRJNA394215	hypocotyl	Wound-induced callus 4h	/	50	cDNA	SINGLE	Arabidopsis thaliana
	SRR5826947	PRJNA394215	hypocotyl	Wound-induced callus 5h	/	50	cDNA	SINGLE	Arabidopsis thaliana
	SRR5826948	PRJNA394215	hypocotyl	Wound-induced callus 6h	/	50	cDNA	SINGLE	Arabidopsis thaliana
	SRR5826949	PRJNA394215	hypocotyl	Wound-induced callus 7h	/	50	cDNA	SINGLE	Arabidopsis thaliana
	SRR5826950	PRJNA394215	hypocotyl	Wound-induced callus 8h	/	50	cDNA	SINGLE	Arabidopsis thaliana
	SRR5826951	PRJNA394215	hypocotyl	Wound-induced callus 9h	/	50	cDNA	SINGLE	Arabidopsis thaliana
	SRR5826952	PRJNA394215	hypocotyl	Wound-induced callus 10h	/	50	cDNA	SINGLE	Arabidopsis thaliana
	SRR5826953	PRJNA394215	hypocotyl	Wound-induced callus 11h	/	50	cDNA	SINGLE	Arabidopsis thaliana
	SRR5826954	PRJNA394215	hypocotyl	Wound-induced callus 12h	/	50	cDNA	SINGLE	Arabidopsis thaliana
	SRR5826955	PRJNA394215	hypocotyl	Wound-induced callus 13h	/	50	cDNA	SINGLE	Arabidopsis thaliana
	SRR5826956	PRJNA394215	hypocotyl	Wound-induced callus 14h	/	50	cDNA	SINGLE	Arabidopsis thaliana
	SRR5826957	PRJNA394215	hypocotyl	Wound-induced callus 15h	/	50	cDNA	SINGLE	Arabidopsis thaliana
	SRR5826958	PRJNA394215	hypocotyl	Wound-induced callus 16h	/	50	cDNA	SINGLE	Arabidopsis thaliana
	SRR7899137	PRJNA493021	leaves	Col-0 detached first-pair rosette leaves 10min after culture from 12-day-old seedlings	wild type	302	cDNA	PAIRED	Arabidopsis thaliana
	SRR7899138	PRJNA493021	leaves	Col-0 detached first-pair rosette leaves 10min after culture from 12-day-old seedlings	wild type	302	cDNA	PAIRED	Arabidopsis thaliana
	SRR7899139	PRJNA493021	leaves	Col-0 detached first-pair rosette leaves 12h after culture from 12-day-old seedlings	wild type	302	cDNA	PAIRED	Arabidopsis thaliana
	SRR7899140	PRJNA493021	leaves	Col-0 detached first-pair rosette leaves 12h after culture from 12-day-old seedlings	wild type	302	cDNA	PAIRED	Arabidopsis thaliana
	SRR7899141	PRJNA493021	leaves	Col-0 detached first-pair rosette leaves 1h after culture from 12-day-old seedlings	wild type	302	cDNA	PAIRED	Arabidopsis thaliana
	SRR7899142	PRJNA493021	leaves	Col-0 detached first-pair rosette leaves 1h after culture from 12-day-old seedlings	wild type	302	cDNA	PAIRED	Arabidopsis thaliana
	SRR7899143	PRJNA493021	leaves	Col-0 detached first-pair rosette leaves 2h after culture from 12-day-old seedlings	wild type	302	cDNA	PAIRED	Arabidopsis thaliana
	SRR7899144	PRJNA493021	leaves	Col-0 detached first-pair rosette leaves 2h after culture from 12-day-old seedlings	wild type	302	cDNA	PAIRED	Arabidopsis thaliana
	SRR7899145	PRJNA493021	leaves	Col-0 detached first-pair rosette leaves 30min after culture from 12-day-old seedlings	wild type	302	cDNA	PAIRED	Arabidopsis thaliana
	SRR7899146	PRJNA493021	leaves	Col-0 detached first-pair rosette leaves 30min after culture from 12-day-old seedlings	wild type	302	cDNA	PAIRED	Arabidopsis thaliana
	SRR7899147	PRJNA493021	leaves	Col-0 detached first-pair rosette leaves 4h after culture from 12-day-old seedlings	wild type	302	cDNA	PAIRED	Arabidopsis thaliana
	SRR7899148	PRJNA493021	leaves	Col-0 detached first-pair rosette leaves 4h after culture from 12-day-old seedlings	wild type	302	cDNA	PAIRED	Arabidopsis thaliana
	SRR7899149	PRJNA493021	leaves	Col-0 detached first-pair rosette leaves 8h after culture from 12-day-old seedlings	wild type	302	cDNA	PAIRED	Arabidopsis thaliana
	SRR7899150	PRJNA493021	leaves	Col-0 detached first-pair rosette leaves 8h after culture from 12-day-old seedlings	wild type	302	cDNA	PAIRED	Arabidopsis thaliana
	SRR7899151	PRJNA493021	leaves	Col-0 detached first-pair rosette leaves before culture from 12-day-old seedlings	wild type	302	cDNA	PAIRED	Arabidopsis thaliana
	SRR7899152	PRJNA493021	leaves	Col-0 detached first-pair rosette leaves before culture from 12-day-old seedlings	wild type	302	cDNA	PAIRED	Arabidopsis thaliana
Abiotic_Salicylic Acid	SRR3352580	PRJNA317804	aerial seedling	Control	wild type	200	other	PAIRED	Arabidopsis thaliana
	SRR3352585	PRJNA317804	aerial seedling	Control	wild type	200	other	PAIRED	Arabidopsis thaliana
	SRR3352588	PRJNA317804	aerial seedling	Salicylic Acid 1	/	200	other	PAIRED	Arabidopsis thaliana
	SRR3352590	PRJNA317804	aerial seedling	Salicylic Acid 2	/	200	other	PAIRED	Arabidopsis thaliana
Abiotic_ozone	SRR1578854	PRJNA261430	rosette leaf	control	C24	51	cDNA	SINGLE	Arabidopsis thaliana
	SRR1578855	PRJNA261430	rosette leaf	control	C24	51	cDNA	SINGLE	Arabidopsis thaliana
	SRR1578856	PRJNA261430	rosette leaf	control	C24	51	cDNA	SINGLE	Arabidopsis thaliana
	SRR1578857	PRJNA261430	rosette leaf	350 ppb ozone exposure for 2hr	C24	51	cDNA	SINGLE	Arabidopsis thaliana
	SRR1578858	PRJNA261430	rosette leaf	350 ppb ozone exposure for 2hr	C24	51	cDNA	SINGLE	Arabidopsis thaliana
	SRR1578859	PRJNA261430	rosette leaf	350 ppb ozone exposure for 2hr	C24	51	cDNA	SINGLE	Arabidopsis thaliana
	SRR1578860	PRJNA261430	rosette leaf	control	Te	51	cDNA	SINGLE	Arabidopsis thaliana
	SRR1578861	PRJNA261430	rosette leaf	control	Te	51	cDNA	SINGLE	Arabidopsis thaliana
	SRR1578862	PRJNA261430	rosette leaf	control	Te	51	cDNA	SINGLE	Arabidopsis thaliana
	SRR1578863	PRJNA261430	rosette leaf	350 ppb ozone exposure for 2hr	Te	51	cDNA	SINGLE	Arabidopsis thaliana
	SRR1578864	PRJNA261430	rosette leaf	350 ppb ozone exposure for 2hr	Te	51	cDNA	SINGLE	Arabidopsis thaliana
	SRR1578865	PRJNA261430	rosette leaf	350 ppb ozone exposure for 2hr	Te	51	cDNA	SINGLE	Arabidopsis thaliana
	SRR1578866	PRJNA261430	rosette leaf	control	CT101	51	cDNA	SINGLE	Arabidopsis thaliana
	SRR1578867	PRJNA261430	rosette leaf	control	CT101	51	cDNA	SINGLE	Arabidopsis thaliana
	SRR1578868	PRJNA261430	rosette leaf	control	CT101	51	cDNA	SINGLE	Arabidopsis thaliana
	SRR1578869	PRJNA261430	rosette leaf	350 ppb ozone exposure for 2hr	CT101	51	cDNA	SINGLE	Arabidopsis thaliana
	SRR1578870	PRJNA261430	rosette leaf	350 ppb ozone exposure for 2hr	CT101	51	cDNA	SINGLE	Arabidopsis thaliana
	SRR1578871	PRJNA261430	rosette leaf	350 ppb ozone exposure for 2hr	CT101	51	cDNA	SINGLE	Arabidopsis thaliana
	SRR1578872	PRJNA261430	rosette leaf	control	Col-0	51	cDNA	SINGLE	Arabidopsis thaliana
	SRR1578873	PRJNA261430	rosette leaf	control	Col-0	51	cDNA	SINGLE	Arabidopsis thaliana
	SRR1578874	PRJNA261430	rosette leaf	control	Col-0	51	cDNA	SINGLE	Arabidopsis thaliana
	SRR1578875	PRJNA261430	rosette leaf	350 ppb ozone exposure for 2hr	Col-0	51	cDNA	SINGLE	Arabidopsis thaliana
	SRR1578876	PRJNA261430	rosette leaf	350 ppb ozone exposure for 2hr	Col-0	51	cDNA	SINGLE	Arabidopsis thaliana
	SRR1578877	PRJNA261430	rosette leaf	350 ppb ozone exposure for 2hr	Col-0	51	cDNA	SINGLE	Arabidopsis thaliana
	SRR1793486	PRJNA274887	rosette leaf	control	Col-0	51	cDNA	SINGLE	Arabidopsis thaliana
	SRR1793487	PRJNA274887	rosette leaf	control	Col-0	51	cDNA	SINGLE	Arabidopsis thaliana
	SRR1793488	PRJNA274887	rosette leaf	control	Col-0	51	cDNA	SINGLE	Arabidopsis thaliana
	SRR1793489	PRJNA274887	rosette leaf	350 ppb ozone exposure for 2hr	Col-0	51	cDNA	SINGLE	Arabidopsis thaliana
	SRR1793490	PRJNA274887	rosette leaf	350 ppb ozone exposure for 2hr	Col-0	51	cDNA	SINGLE	Arabidopsis thaliana
	SRR1793491	PRJNA274887	rosette leaf	350 ppb ozone exposure for 2hr	Col-0	51	cDNA	SINGLE	Arabidopsis thaliana
	SRR1793492	PRJNA274887	rosette leaf	control	coi1-16 ein2 sid2	51	cDNA	SINGLE	Arabidopsis thaliana
	SRR1793493	PRJNA274887	rosette leaf	control	coi1-16 ein2 sid2	51	cDNA	SINGLE	Arabidopsis thaliana
	SRR1793494	PRJNA274887	rosette leaf	control	coi1-16 ein2 sid2	51	cDNA	SINGLE	Arabidopsis thaliana
	SRR1793495	PRJNA274887	rosette leaf	350 ppb ozone exposure for 2hr	coi1-16 ein2 sid2	51	cDNA	SINGLE	Arabidopsis thaliana
	SRR1793496	PRJNA274887	rosette leaf	350 ppb ozone exposure for 2hr	coi1-16 ein2 sid2	51	cDNA	SINGLE	Arabidopsis thaliana
	SRR1793497	PRJNA274887	rosette leaf	350 ppb ozone exposure for 2hr	coi1-16 ein2 sid2	51	cDNA	SINGLE	Arabidopsis thaliana
	SRR1793498	PRJNA274887	rosette leaf	control	Col-0	49	cDNA	SINGLE	Arabidopsis thaliana
	SRR1793499	PRJNA274887	rosette leaf	control	Col-0	49	cDNA	SINGLE	Arabidopsis thaliana
	SRR1793500	PRJNA274887	rosette leaf	control	Col-0	49	cDNA	SINGLE	Arabidopsis thaliana
	SRR1793501	PRJNA274887	rosette leaf	350 ppb ozone exposure for 2hr	Col-0	49	cDNA	SINGLE	Arabidopsis thaliana
	SRR1793502	PRJNA274887	rosette leaf	350 ppb ozone exposure for 2hr	Col-0	49	cDNA	SINGLE	Arabidopsis thaliana
	SRR1793503	PRJNA274887	rosette leaf	350 ppb ozone exposure for 2hr	Col-0	49	cDNA	SINGLE	Arabidopsis thaliana
	SRR1793504	PRJNA274887	rosette leaf	control	tga2 tga5 tga6	49	cDNA	SINGLE	Arabidopsis thaliana
	SRR1793505	PRJNA274887	rosette leaf	control	tga2 tga5 tga6	49	cDNA	SINGLE	Arabidopsis thaliana
	SRR1793506	PRJNA274887	rosette leaf	control	tga2 tga5 tga6	49	cDNA	SINGLE	Arabidopsis thaliana
	SRR1793507	PRJNA274887	rosette leaf	350 ppb ozone exposure for 2hr	tga2 tga5 tga6	49	cDNA	SINGLE	Arabidopsis thaliana
	SRR1793508	PRJNA274887	rosette leaf	350 ppb ozone exposure for 2hr	tga2 tga5 tga6	49	cDNA	SINGLE	Arabidopsis thaliana
	SRR1793509	PRJNA274887	rosette leaf	350 ppb ozone exposure for 2hr	tga2 tga5 tga6	49	cDNA	SINGLE	Arabidopsis thaliana
	SRR3325293	PRJNA317230	rosette leaf	control	wild type	49	cDNA	SINGLE	Arabidopsis thaliana
	SRR3325294	PRJNA317230	rosette leaf	control	wild type	49	cDNA	SINGLE	Arabidopsis thaliana
	SRR3325295	PRJNA317230	rosette leaf	control	wild type	49	cDNA	SINGLE	Arabidopsis thaliana
	SRR3325296	PRJNA317230	rosette leaf	control	wild type	49	cDNA	SINGLE	Arabidopsis thaliana
	SRR3325297	PRJNA317230	rosette leaf	350 ppb ozone exposure for 2hr	wild type	49	cDNA	SINGLE	Arabidopsis thaliana
	SRR3325298	PRJNA317230	rosette leaf	350 ppb ozone exposure for 2hr	wild type	49	cDNA	SINGLE	Arabidopsis thaliana
	SRR3325299	PRJNA317230	rosette leaf	350 ppb ozone exposure for 2hr	wild type	49	cDNA	SINGLE	Arabidopsis thaliana
	SRR3325300	PRJNA317230	rosette leaf	350 ppb ozone exposure for 2hr	wild type	49	cDNA	SINGLE	Arabidopsis thaliana
	SRR3325301	PRJNA317230	rosette leaf	control	wrky25 wrky33	49	cDNA	SINGLE	Arabidopsis thaliana
	SRR3325302	PRJNA317230	rosette leaf	control	wrky25 wrky33	49	cDNA	SINGLE	Arabidopsis thaliana
	SRR3325303	PRJNA317230	rosette leaf	control	wrky25 wrky33	49	cDNA	SINGLE	Arabidopsis thaliana
	SRR3325304	PRJNA317230	rosette leaf	350 ppb ozone exposure for 2hr	wrky25 wrky33	49	cDNA	SINGLE	Arabidopsis thaliana
	SRR3325305	PRJNA317230	rosette leaf	350 ppb ozone exposure for 2hr	wrky25 wrky33	49	cDNA	SINGLE	Arabidopsis thaliana
	SRR3325306	PRJNA317230	rosette leaf	350 ppb ozone exposure for 2hr	wrky25 wrky33	49	cDNA	SINGLE	Arabidopsis thaliana
	SRR3325307	PRJNA317230	rosette leaf	control	wrky75	49	cDNA	SINGLE	Arabidopsis thaliana
	SRR3325308	PRJNA317230	rosette leaf	control	wrky75	49	cDNA	SINGLE	Arabidopsis thaliana
	SRR3325309	PRJNA317230	rosette leaf	control	wrky75	49	cDNA	SINGLE	Arabidopsis thaliana
	SRR3325310	PRJNA317230	rosette leaf	350 ppb ozone exposure for 2hr	wrky75	49	cDNA	SINGLE	Arabidopsis thaliana
	SRR3325311	PRJNA317230	rosette leaf	350 ppb ozone exposure for 2hr	wrky75	49	cDNA	SINGLE	Arabidopsis thaliana
	SRR3325312	PRJNA317230	rosette leaf	350 ppb ozone exposure for 2hr	wrky75	49	cDNA	SINGLE	Arabidopsis thaliana
	SRR3347441	PRJNA317692	root	Control	wild type	252	cDNA	PAIRED	Arabidopsis thaliana
	SRR3347442	PRJNA317692	root	Control	wild type	252	cDNA	PAIRED	Arabidopsis thaliana
	SRR3347443	PRJNA317692	root	Control	wild type	252	cDNA	PAIRED	Arabidopsis thaliana
	SRR3347444	PRJNA317692	root	Control	trm4b-1	252	cDNA	PAIRED	Arabidopsis thaliana
	SRR3347445	PRJNA317692	root	Control	trm4b-1	252	cDNA	PAIRED	Arabidopsis thaliana
	SRR3347446	PRJNA317692	root	Control	trm4b-1	252	cDNA	PAIRED	Arabidopsis thaliana
	SRR3347447	PRJNA317692	root	oxidative stress (0.01 uM paraquat)	wild type	252	cDNA	PAIRED	Arabidopsis thaliana
	SRR3347448	PRJNA317692	root	oxidative stress (0.01 uM paraquat)	wild type	252	cDNA	PAIRED	Arabidopsis thaliana
	SRR3347449	PRJNA317692	root	oxidative stress (0.01 uM paraquat)	wild type	252	cDNA	PAIRED	Arabidopsis thaliana
	SRR3347450	PRJNA317692	root	oxidative stress (0.01 uM paraquat)	trm4b-1	252	cDNA	PAIRED	Arabidopsis thaliana
	SRR3347451	PRJNA317692	root	oxidative stress (0.01 uM paraquat)	trm4b-1	252	cDNA	PAIRED	Arabidopsis thaliana
	SRR3347452	PRJNA317692	root	oxidative stress (0.01 uM paraquat)	trm4b-1	252	cDNA	PAIRED	Arabidopsis thaliana
	SRR5909353	PRJNA397570	rosette leaf	control	Col-0	51	cDNA	SINGLE	Arabidopsis thaliana
	SRR5909354	PRJNA397570	rosette leaf	control	Col-0	51	cDNA	SINGLE	Arabidopsis thaliana
	SRR5909355	PRJNA397570	rosette leaf	control	Col-0	51	cDNA	SINGLE	Arabidopsis thaliana
	SRR5909356	PRJNA397570	rosette leaf	350 ppb ozone exposure for 2hr	Col-0	51	cDNA	SINGLE	Arabidopsis thaliana
	SRR5909357	PRJNA397570	rosette leaf	350 ppb ozone exposure for 2hr	Col-0	51	cDNA	SINGLE	Arabidopsis thaliana
	SRR5909358	PRJNA397570	rosette leaf	350 ppb ozone exposure for 2hr	Col-0	51	cDNA	SINGLE	Arabidopsis thaliana
	SRR5909359	PRJNA397570	rosette leaf	control	Cvi-0	51	cDNA	SINGLE	Arabidopsis thaliana
	SRR5909360	PRJNA397570	rosette leaf	control	Cvi-0	51	cDNA	SINGLE	Arabidopsis thaliana
	SRR5909361	PRJNA397570	rosette leaf	control	Cvi-0	51	cDNA	SINGLE	Arabidopsis thaliana
	SRR5909362	PRJNA397570	rosette leaf	350 ppb ozone exposure for 2hr	Cvi-0	51	cDNA	SINGLE	Arabidopsis thaliana
	SRR5909363	PRJNA397570	rosette leaf	350 ppb ozone exposure for 2hr	Cvi-0	51	cDNA	SINGLE	Arabidopsis thaliana
	SRR5909364	PRJNA397570	rosette leaf	350 ppb ozone exposure for 2hr	Cvi-0	51	cDNA	SINGLE	Arabidopsis thaliana
	SRR5909365	PRJNA397570	rosette leaf	control	Col-S	51	cDNA	SINGLE	Arabidopsis thaliana
	SRR5909366	PRJNA397570	rosette leaf	control	Col-S	51	cDNA	SINGLE	Arabidopsis thaliana
	SRR5909367	PRJNA397570	rosette leaf	control	Col-S	51	cDNA	SINGLE	Arabidopsis thaliana
	SRR5909368	PRJNA397570	rosette leaf	350 ppb ozone exposure for 2hr	Col-S	51	cDNA	SINGLE	Arabidopsis thaliana
	SRR5909369	PRJNA397570	rosette leaf	350 ppb ozone exposure for 2hr	Col-S	51	cDNA	SINGLE	Arabidopsis thaliana
	SRR5909370	PRJNA397570	rosette leaf	350 ppb ozone exposure for 2hr	Col-S	51	cDNA	SINGLE	Arabidopsis thaliana
	SRR966478	PRJNA218027	seedlings	2 hr. normoxia	/	51	cDNA	SINGLE	Arabidopsis thaliana
	SRR966479	PRJNA218027	seedlings	2 hr. hypoxia	/	51	cDNA	SINGLE	Arabidopsis thaliana
	SRR966480	PRJNA218027	seedlings	2 hr. normoxia	/	51	cDNA	SINGLE	Arabidopsis thaliana
	SRR966481	PRJNA218027	seedlings	2 hr. hypoxia	/	51	cDNA	SINGLE	Arabidopsis thaliana
	SRR966482	PRJNA218027	seedlings	2 hr. normoxia	/	51	cDNA	SINGLE	Arabidopsis thaliana
	SRR966483	PRJNA218027	seedlings	2 hr. hypoxia	/	51	cDNA	SINGLE	Arabidopsis thaliana
	SRR966484	PRJNA218027	seedlings	2 hr. normoxia	/	51	cDNA	SINGLE	Arabidopsis thaliana
	SRR966485	PRJNA218027	seedlings	2 hr. hypoxia	/	51	cDNA	SINGLE	Arabidopsis thaliana
Abiotic_Osmotic	SRR7160919	PRJNA471243	seedlings	300 mM mannitol for 24 hours	pyl duodecuple	252	cDNA	PAIRED	Arabidopsis thaliana
	SRR7160920	PRJNA471243	seedlings	300 mM mannitol for 24 hours	pyl duodecuple	252	cDNA	PAIRED	Arabidopsis thaliana
	SRR7160921	PRJNA471243	seedlings	300 mM mannitol for 24 hours	pyl duodecuple	252	cDNA	PAIRED	Arabidopsis thaliana
	SRR7160922	PRJNA471243	seedlings	1/2 MS for 24 hours	pyl duodecuple	252	cDNA	PAIRED	Arabidopsis thaliana
	SRR7160923	PRJNA471243	seedlings	1/2 MS for 24 hours	pyl duodecuple	252	cDNA	PAIRED	Arabidopsis thaliana
	SRR7160924	PRJNA471243	seedlings	1/2 MS for 24 hours	pyl duodecuple	252	cDNA	PAIRED	Arabidopsis thaliana
	SRR7160928	PRJNA471243	seedlings	300 mM mannitol for 24 hours	wild type	252	cDNA	PAIRED	Arabidopsis thaliana
	SRR7160929	PRJNA471243	seedlings	300 mM mannitol for 24 hours	wild type	252	cDNA	PAIRED	Arabidopsis thaliana
	SRR7160930	PRJNA471243	seedlings	300 mM mannitol for 24 hours	wild type	252	cDNA	PAIRED	Arabidopsis thaliana
	SRR7160931	PRJNA471243	seedlings	1/2 MS for 24 hours	wild type	252	cDNA	PAIRED	Arabidopsis thaliana
	SRR7160932	PRJNA471243	seedlings	1/2 MS for 24 hours	wild type	252	cDNA	PAIRED	Arabidopsis thaliana
	SRR7160933	PRJNA471243	seedlings	1/2 MS for 24 hours	wild type	252	cDNA	PAIRED	Arabidopsis thaliana
Abiotic_bluelight	SRR1421918	PRJNA252931	seedlings	dark	WT	50	cDNA	SINGLE	Arabidopsis thaliana
	SRR1421919	PRJNA252931	seedlings	dark	WT	50	cDNA	SINGLE	Arabidopsis thaliana
	SRR1421920	PRJNA252931	seedlings	15 µmol/m2/s blue light	WT	50	cDNA	SINGLE	Arabidopsis thaliana
	SRR1421921	PRJNA252931	seedlings	15 µmol/m2/s blue light	WT	50	cDNA	SINGLE	Arabidopsis thaliana
	SRR1421922	PRJNA252931	seedlings	15 µmol/m2/s blue light	cry1 cry2 double mutant	50	cDNA	SINGLE	Arabidopsis thaliana
	SRR1421923	PRJNA252931	seedlings	15 µmol/m2/s blue light	cry1 cry2 double mutant	50	cDNA	SINGLE	Arabidopsis thaliana
	SRR1421924	PRJNA252931	seedlings	dark	tir1 afb1 afb2 afb3 quadruple mutant	50	cDNA	SINGLE	Arabidopsis thaliana
	SRR1421925	PRJNA252931	seedlings	dark	tir1 afb1 afb2 afb3 quadruple mutant	50	cDNA	SINGLE	Arabidopsis thaliana
	SRR1752176	PRJNA272425	seedlings	mock	/	94	cDNA	SINGLE	Arabidopsis thaliana
	SRR1752177	PRJNA272425	seedlings	mock	/	94	cDNA	SINGLE	Arabidopsis thaliana
	SRR1752178	PRJNA272425	seedlings	UV	/	94	cDNA	SINGLE	Arabidopsis thaliana
	SRR1752179	PRJNA272425	seedlings	UV	/	94	cDNA	SINGLE	Arabidopsis thaliana
	SRR1752180	PRJNA272425	seedlings	mock	/	94	cDNA	SINGLE	Arabidopsis thaliana
	SRR1752181	PRJNA272425	seedlings	mock	/	94	cDNA	SINGLE	Arabidopsis thaliana
	SRR1752182	PRJNA272425	seedlings	UV	/	94	cDNA	SINGLE	Arabidopsis thaliana
	SRR1752183	PRJNA272425	seedlings	UV	/	94	cDNA	SINGLE	Arabidopsis thaliana
	SRR1752184	PRJNA272425	seedlings	mock	/	94	cDNA	SINGLE	Arabidopsis thaliana
	SRR1752185	PRJNA272425	seedlings	mock	/	94	cDNA	SINGLE	Arabidopsis thaliana
	SRR1752186	PRJNA272425	seedlings	UV	/	94	cDNA	SINGLE	Arabidopsis thaliana
	SRR1752187	PRJNA272425	seedlings	mock	/	94	cDNA	SINGLE	Arabidopsis thaliana
	SRR1752188	PRJNA272425	seedlings	mock	/	94	cDNA	SINGLE	Arabidopsis thaliana
	SRR1752189	PRJNA272425	seedlings	UV	/	94	cDNA	SINGLE	Arabidopsis thaliana
	SRR1752190	PRJNA272425	seedlings	UV	/	94	cDNA	SINGLE	Arabidopsis thaliana
	SRR1752191	PRJNA272425	seedlings	mock	/	94	cDNA	SINGLE	Arabidopsis thaliana
	SRR1752192	PRJNA272425	seedlings	mock	/	94	cDNA	SINGLE	Arabidopsis thaliana
	SRR1752193	PRJNA272425	seedlings	UV	/	94	cDNA	SINGLE	Arabidopsis thaliana
	SRR1752194	PRJNA272425	seedlings	UV	/	94	cDNA	SINGLE	Arabidopsis thaliana
	SRR1752195	PRJNA272425	seedlings	mock	/	94	cDNA	SINGLE	Arabidopsis thaliana
	SRR1752196	PRJNA272425	seedlings	UV	/	94	cDNA	SINGLE	Arabidopsis thaliana
	SRR1752197	PRJNA272425	seedlings	UV	/	94	cDNA	SINGLE	Arabidopsis thaliana
	SRR2088034	PRJNA289063	seedlings	-	/	101	cDNA	SINGLE	Arabidopsis thaliana
	SRR2088035	PRJNA289063	seedlings	-	/	101	cDNA	SINGLE	Arabidopsis thaliana
	SRR2088036	PRJNA289063	seedlings	-	/	101	cDNA	SINGLE	Arabidopsis thaliana
	SRR2088037	PRJNA289063	seedlings	-	/	101	cDNA	SINGLE	Arabidopsis thaliana
	SRR2088038	PRJNA289063	seedlings	exposed to blue light for 1 h	/	101	cDNA	SINGLE	Arabidopsis thaliana
	SRR2088039	PRJNA289063	seedlings	exposed to blue light for 1 h	/	101	cDNA	SINGLE	Arabidopsis thaliana
	SRR2088040	PRJNA289063	seedlings	exposed to blue light for 6 h	/	101	cDNA	SINGLE	Arabidopsis thaliana
	SRR2088041	PRJNA289063	seedlings	exposed to blue light for 6 h	/	101	cDNA	SINGLE	Arabidopsis thaliana
	SRR2088042	PRJNA289063	seedlings	-	/	101	cDNA	SINGLE	Arabidopsis thaliana
	SRR2088043	PRJNA289063	seedlings	-	/	101	cDNA	SINGLE	Arabidopsis thaliana
	SRR2088044	PRJNA289063	seedlings	-	/	101	cDNA	SINGLE	Arabidopsis thaliana
	SRR2088045	PRJNA289063	seedlings	-	/	101	cDNA	SINGLE	Arabidopsis thaliana
	SRR2088046	PRJNA289063	seedlings	exposed to blue light for 1 h	/	101	cDNA	SINGLE	Arabidopsis thaliana
	SRR2088047	PRJNA289063	seedlings	exposed to blue light for 1 h	/	101	cDNA	SINGLE	Arabidopsis thaliana
	SRR2088048	PRJNA289063	seedlings	exposed to blue light for 6 h	/	101	cDNA	SINGLE	Arabidopsis thaliana
	SRR2088049	PRJNA289063	seedlings	exposed to blue light for 6 h	/	101	cDNA	SINGLE	Arabidopsis thaliana
	SRR2088050	PRJNA289063	seedlings	-	/	101	cDNA	SINGLE	Arabidopsis thaliana
	SRR2088051	PRJNA289063	seedlings	-	/	101	cDNA	SINGLE	Arabidopsis thaliana
	SRR2088052	PRJNA289063	seedlings	-	/	101	cDNA	SINGLE	Arabidopsis thaliana
	SRR2088053	PRJNA289063	seedlings	-	/	101	cDNA	SINGLE	Arabidopsis thaliana
	SRR2088054	PRJNA289063	seedlings	exposed to white light for 6 h	/	101	cDNA	SINGLE	Arabidopsis thaliana
	SRR2088055	PRJNA289063	seedlings	exposed to white light for 6 h	/	101	cDNA	SINGLE	Arabidopsis thaliana
	SRR4896630	PRJNA352413	seedlings	/	tga2/5/6	252	other	PAIRED	Arabidopsis thaliana
	SRR4896631	PRJNA352413	seedlings	/	wild type	252	other	PAIRED	Arabidopsis thaliana
	SRR4896632	PRJNA352413	seedlings	/	wild type	252	other	PAIRED	Arabidopsis thaliana
	SRR4896633	PRJNA352413	seedlings	/	wild type	252	other	PAIRED	Arabidopsis thaliana
	SRR4896634	PRJNA352413	seedlings	/	wild type	252	other	PAIRED	Arabidopsis thaliana
	SRR4896635	PRJNA352413	seedlings	/	wild type	252	other	PAIRED	Arabidopsis thaliana
	SRR4896636	PRJNA352413	seedlings	/	tga2/5/6	252	other	PAIRED	Arabidopsis thaliana
	SRR4896637	PRJNA352413	seedlings	/	tga2/5/6	252	other	PAIRED	Arabidopsis thaliana
	SRR4896638	PRJNA352413	seedlings	/	tga2/5/6	252	other	PAIRED	Arabidopsis thaliana
	SRR4896639	PRJNA352413	seedlings	/	tga2/5/6	252	other	PAIRED	Arabidopsis thaliana
	SRR4896640	PRJNA352413	seedlings	/	tga2/5/6	252	other	PAIRED	Arabidopsis thaliana
	SRR4896641	PRJNA352413	seedlings	/	wild type	252	other	PAIRED	Arabidopsis thaliana
	SRR7529150	PRJNA481452	rosette leaf	UVA+B	wild type	76	cDNA	SINGLE	Arabidopsis thaliana
	SRR7529151	PRJNA481452	rosette leaf	UVA	wild type	76	cDNA	SINGLE	Arabidopsis thaliana
	SRR7529152	PRJNA481452	rosette leaf	UVA350	wild type	76	cDNA	SINGLE	Arabidopsis thaliana
	SRR7529153	PRJNA481452	rosette leaf	UV0	wild type	76	cDNA	SINGLE	Arabidopsis thaliana
	SRR7529154	PRJNA481452	rosette leaf	Blue0	wild type	76	cDNA	SINGLE	Arabidopsis thaliana
	SRR7529165	PRJNA481452	rosette leaf	UVA+B	wild type	76	cDNA	SINGLE	Arabidopsis thaliana
	SRR7529166	PRJNA481452	rosette leaf	UVA	wild type	76	cDNA	SINGLE	Arabidopsis thaliana
	SRR7529167	PRJNA481452	rosette leaf	UVA350	wild type	76	cDNA	SINGLE	Arabidopsis thaliana
	SRR7529168	PRJNA481452	rosette leaf	UV0	wild type	76	cDNA	SINGLE	Arabidopsis thaliana
	SRR7529169	PRJNA481452	rosette leaf	Blue0	wild type	76	cDNA	SINGLE	Arabidopsis thaliana
	SRR7529155	PRJNA481452	rosette leaf	UVA+B	uvr8-2	76	cDNA	SINGLE	Arabidopsis thaliana
	SRR7529156	PRJNA481452	rosette leaf	UVA	uvr8-2	76	cDNA	SINGLE	Arabidopsis thaliana
	SRR7529157	PRJNA481452	rosette leaf	UVA350	uvr8-2	76	cDNA	SINGLE	Arabidopsis thaliana
	SRR7529158	PRJNA481452	rosette leaf	UV0	uvr8-2	76	cDNA	SINGLE	Arabidopsis thaliana
	SRR7529159	PRJNA481452	rosette leaf	Blue0	uvr8-2	76	cDNA	SINGLE	Arabidopsis thaliana
	SRR7529160	PRJNA481452	rosette leaf	UVA+B	cry1cry2	76	cDNA	SINGLE	Arabidopsis thaliana
	SRR7529161	PRJNA481452	rosette leaf	UVA	cry1cry2	76	cDNA	SINGLE	Arabidopsis thaliana
	SRR7529162	PRJNA481452	rosette leaf	UVA350	cry1cry2	76	cDNA	SINGLE	Arabidopsis thaliana
	SRR7529163	PRJNA481452	rosette leaf	UV0	cry1cry2	76	cDNA	SINGLE	Arabidopsis thaliana
	SRR7529164	PRJNA481452	rosette leaf	Blue0	cry1cry2	76	cDNA	SINGLE	Arabidopsis thaliana
	SRR7529170	PRJNA481452	rosette leaf	UVA+B	uvr8-2	76	cDNA	SINGLE	Arabidopsis thaliana
	SRR7529171	PRJNA481452	rosette leaf	UVA	uvr8-2	76	cDNA	SINGLE	Arabidopsis thaliana
	SRR7529172	PRJNA481452	rosette leaf	UVA350	uvr8-2	76	cDNA	SINGLE	Arabidopsis thaliana
	SRR7529173	PRJNA481452	rosette leaf	UV0	uvr8-2	76	cDNA	SINGLE	Arabidopsis thaliana
	SRR7529174	PRJNA481452	rosette leaf	Blue0	uvr8-2	76	cDNA	SINGLE	Arabidopsis thaliana
	SRR7529175	PRJNA481452	rosette leaf	UVA+B	cry1cry2	76	cDNA	SINGLE	Arabidopsis thaliana
	SRR7529176	PRJNA481452	rosette leaf	UVA	cry1cry2	76	cDNA	SINGLE	Arabidopsis thaliana
	SRR7529177	PRJNA481452	rosette leaf	UVA350	cry1cry2	76	cDNA	SINGLE	Arabidopsis thaliana
	SRR7529178	PRJNA481452	rosette leaf	UV0	cry1cry2	76	cDNA	SINGLE	Arabidopsis thaliana
	SRR7529179	PRJNA481452	rosette leaf	Blue0	cry1cry2	76	cDNA	SINGLE	Arabidopsis thaliana
Abiotic_Heat	SRR4010821	PRJNA338072	leaves	Col-0 biological replicate A 16 °C	wild type	239	cDNA	PAIRED	Arabidopsis thaliana
	SRR4010822	PRJNA338072	leaves	Col-0 biological replicate B 16 °C	Wild type	232	cDNA	PAIRED	Arabidopsis thaliana
	SRR4010823	PRJNA338072	leaves	Col-0 biological replicate C 16 °C	Wild type	241	cDNA	PAIRED	Arabidopsis thaliana
	SRR4010830	PRJNA338072	leaves	Col-0 biological replicate A 25 °C	Wild type	239	cDNA	PAIRED	Arabidopsis thaliana
	SRR4010831	PRJNA338072	leaves	Col-0 biological replicate B 25 °C	Wild type	239	cDNA	PAIRED	Arabidopsis thaliana
	SRR4010832	PRJNA338072	leaves	Col-0 biological replicate C 25 °C	Wild type	237	cDNA	PAIRED	Arabidopsis thaliana
	SRR1564469	PRJNA260171	seed	15°C	/	170	cDNA	SINGLE	Arabidopsis thaliana
	SRR1564470	PRJNA260171	seed	15°C	/	170	cDNA	SINGLE	Arabidopsis thaliana
	SRR1564471	PRJNA260171	seed	15°C	/	169	cDNA	SINGLE	Arabidopsis thaliana
	SRR1564472	PRJNA260171	seed	20°C	/	169	cDNA	SINGLE	Arabidopsis thaliana
	SRR1564473	PRJNA260171	seed	20°C	/	169	cDNA	SINGLE	Arabidopsis thaliana
	SRR1564474	PRJNA260171	seed	20°C	/	169	cDNA	SINGLE	Arabidopsis thaliana
	SRR2033948	PRJNA284487	rosette leaf	heat stress 0 h	/	96	cDNA	SINGLE	Arabidopsis thaliana
	SRR2033949	PRJNA284487	rosette leaf	heat stress 0 h	/	96	cDNA	SINGLE	Arabidopsis thaliana
	SRR2033950	PRJNA284487	rosette leaf	heat stress 6 h 37°C	/	96	cDNA	SINGLE	Arabidopsis thaliana
	SRR2033951	PRJNA284487	rosette leaf	heat stress 6 h 37°C	/	96	cDNA	SINGLE	Arabidopsis thaliana
	SRR2033952	PRJNA284487	rosette leaf	heat stress (37°C 6 h) + recovery (21°C 48 h)	/	96	cDNA	SINGLE	Arabidopsis thaliana
	SRR2033953	PRJNA284487	rosette leaf	heat stress (37°C 6 h) + recovery (21°C 48 h)	/	96	cDNA	SINGLE	Arabidopsis thaliana
	SRR3234387	PRJNA315570	seedlings	17c	wild type	200	cDNA	PAIRED	Arabidopsis thaliana
	SRR3234388	PRJNA315570	seedlings	swith17to37 15min	wild type	202	cDNA	PAIRED	Arabidopsis thaliana
	SRR3234389	PRJNA315570	seedlings	swith17to37 15min	wild type	200	cDNA	PAIRED	Arabidopsis thaliana
	SRR3234390	PRJNA315570	seedlings	swith17to37 1h	wild type	202	cDNA	PAIRED	Arabidopsis thaliana
	SRR3234391	PRJNA315570	seedlings	swith17to37 1h	wild type	200	cDNA	PAIRED	Arabidopsis thaliana
	SRR3234392	PRJNA315570	seedlings	swith17to37 4h	wild type	200	cDNA	PAIRED	Arabidopsis thaliana
	SRR3234393	PRJNA315570	seedlings	swith17to37 4h	wild type	200	cDNA	PAIRED	Arabidopsis thaliana
	SRR3234394	PRJNA315570	seedlings	shift from 17℃ to 27℃ 15min	wild type	202	cDNA	PAIRED	Arabidopsis thaliana
	SRR3234395	PRJNA315570	seedlings	shift from 17℃ to 27℃ 15min	wild type	200	cDNA	PAIRED	Arabidopsis thaliana
	SRR3234396	PRJNA315570	seedlings	shift from 17℃ to 27℃ 1h	wild type	202	cDNA	PAIRED	Arabidopsis thaliana
	SRR3234397	PRJNA315570	seedlings	shift from 17℃ to 27℃ 1h	wild type	200	cDNA	PAIRED	Arabidopsis thaliana
	SRR3234398	PRJNA315570	seedlings	shift from 17℃ to 27℃ 4h	wild type	200	cDNA	PAIRED	Arabidopsis thaliana
	SRR3234399	PRJNA315570	seedlings	shift from 17℃ to 27℃ 4h	wild type	200	cDNA	PAIRED	Arabidopsis thaliana
	SRR3234400	PRJNA315570	seedlings	17c	wild type	200	cDNA	PAIRED	Arabidopsis thaliana
	SRR3234401	PRJNA315570	seedlings	swith17to37 15min	wild type	200	cDNA	PAIRED	Arabidopsis thaliana
	SRR3234402	PRJNA315570	seedlings	swith17to37 1h	wild type	200	cDNA	PAIRED	Arabidopsis thaliana
	SRR3234403	PRJNA315570	seedlings	swith17to37 4h	wild type	200	cDNA	PAIRED	Arabidopsis thaliana
	SRR3234404	PRJNA315570	seedlings	shift from 17℃ to 37℃ 15min	wild type	200	cDNA	PAIRED	Arabidopsis thaliana
	SRR3234405	PRJNA315570	seedlings	swith17to37 1h	wild type	200	cDNA	PAIRED	Arabidopsis thaliana
	SRR3234406	PRJNA315570	seedlings	swith17to37 4h	wild type	200	cDNA	PAIRED	Arabidopsis thaliana
	SRR3234407	PRJNA315570	seedlings	22c	wild type	150	cDNA	PAIRED	Arabidopsis thaliana
	SRR3234408	PRJNA315570	seedlings	shift from 22℃ to 27℃ 15min	wild type	150	cDNA	PAIRED	Arabidopsis thaliana
	SRR3234409	PRJNA315570	seedlings	shift from 22℃ to 27℃ 1h	wild type	150	cDNA	PAIRED	Arabidopsis thaliana
	SRR3234410	PRJNA315570	seedlings	shift from 22℃ to 27℃ 4h	wild type	150	cDNA	PAIRED	Arabidopsis thaliana
	SRR3234411	PRJNA315570	seedlings	shift from 22℃ to 27℃ 15min	wild type	150	cDNA	PAIRED	Arabidopsis thaliana
	SRR3234412	PRJNA315570	seedlings	shift from 22℃ to 27℃ 1h	wild type	150	cDNA	PAIRED	Arabidopsis thaliana
	SRR3234413	PRJNA315570	seedlings	shift from 22℃ to 27℃ 4h	wild type	150	cDNA	PAIRED	Arabidopsis thaliana
	SRR4010839	PRJNA338071	leaves	16 °C	/	252	cDNA	PAIRED	Arabidopsis thaliana
	SRR4010840	PRJNA338071	leaves	16 °C	/	252	cDNA	PAIRED	Arabidopsis thaliana
	SRR4010841	PRJNA338071	leaves	16 °C	/	252	cDNA	PAIRED	Arabidopsis thaliana
	SRR4010842	PRJNA338071	leaves	16 °C	/	252	cDNA	PAIRED	Arabidopsis thaliana
	SRR4010843	PRJNA338071	leaves	16 °C	/	252	cDNA	PAIRED	Arabidopsis thaliana
	SRR4010844	PRJNA338071	leaves	16 °C	/	252	cDNA	PAIRED	Arabidopsis thaliana
	SRR4010845	PRJNA338071	leaves	25 °C	/	252	cDNA	PAIRED	Arabidopsis thaliana
	SRR4010846	PRJNA338071	leaves	25 °C	/	252	cDNA	PAIRED	Arabidopsis thaliana
	SRR4010847	PRJNA338071	leaves	25 °C	/	252	cDNA	PAIRED	Arabidopsis thaliana
	SRR4010848	PRJNA338071	leaves	25 °C	/	252	cDNA	PAIRED	Arabidopsis thaliana
	SRR4010849	PRJNA338071	leaves	25 °C	/	252	cDNA	PAIRED	Arabidopsis thaliana
	SRR4010850	PRJNA338071	leaves	25 °C	/	252	cDNA	PAIRED	Arabidopsis thaliana
	SRR4010851	PRJNA338071	leaves	25 °C	/	252	cDNA	PAIRED	Arabidopsis thaliana
	SRR4010852	PRJNA338071	leaves	25 °C	/	252	cDNA	PAIRED	Arabidopsis thaliana
	SRR4010853	PRJNA338071	leaves	25 °C	/	252	cDNA	PAIRED	Arabidopsis thaliana
	SRR4010854	PRJNA338071	leaves	25 °C	/	252	cDNA	PAIRED	Arabidopsis thaliana
	SRR4010855	PRJNA338071	leaves	25 °C	/	252	cDNA	PAIRED	Arabidopsis thaliana
	SRR4010856	PRJNA338071	leaves	25 °C	/	252	cDNA	PAIRED	Arabidopsis thaliana
	SRR4010857	PRJNA338071	leaves	25 °C	/	252	cDNA	PAIRED	Arabidopsis thaliana
	SRR4010858	PRJNA338071	leaves	25 °C	/	252	cDNA	PAIRED	Arabidopsis thaliana
	SRR4010859	PRJNA338071	leaves	25 °C	/	252	cDNA	PAIRED	Arabidopsis thaliana
	SRR4010860	PRJNA338071	leaves	25 °C	/	252	cDNA	PAIRED	Arabidopsis thaliana
	SRR4010861	PRJNA338071	leaves	25 °C	/	252	cDNA	PAIRED	Arabidopsis thaliana
	SRR4010862	PRJNA338071	leaves	25 °C	/	252	cDNA	PAIRED	Arabidopsis thaliana
	SRR4033018	PRJNA339001	leaves	heat stress	wild type	202	cDNA	PAIRED	Arabidopsis thaliana
	SRR4033019	PRJNA339001	leaves	heat stress	wild type	202	cDNA	PAIRED	Arabidopsis thaliana
	SRR4033020	PRJNA339001	leaves	heat stress	wild type	202	cDNA	PAIRED	Arabidopsis thaliana
	SRR4033021	PRJNA339001	leaves	no stress	wild type	202	cDNA	PAIRED	Arabidopsis thaliana
	SRR4033022	PRJNA339001	leaves	no stress	wild type	202	cDNA	PAIRED	Arabidopsis thaliana
	SRR4033023	PRJNA339001	leaves	no stress	wild type	202	cDNA	PAIRED	Arabidopsis thaliana
	SRR4033024	PRJNA339001	leaves	no stress	wild type	102	cDNA	PAIRED	Arabidopsis thaliana
	SRR4033025	PRJNA339001	leaves	no stress	wild type	102	cDNA	PAIRED	Arabidopsis thaliana
	SRR4033026	PRJNA339001	leaves	no stress	wild type	202	cDNA	PAIRED	Arabidopsis thaliana
	SRR4033027	PRJNA339001	leaves	heat stress	wild type	102	cDNA	PAIRED	Arabidopsis thaliana
	SRR4033028	PRJNA339001	leaves	heat stress	wild type	102	cDNA	PAIRED	Arabidopsis thaliana
	SRR4033029	PRJNA339001	leaves	heat stress	wild type	102	cDNA	PAIRED	Arabidopsis thaliana
	SRR5197904	PRJNA363056	rosette leaf	control	wild type	202	cDNA	PAIRED	Arabidopsis thaliana
	SRR5197905	PRJNA363056	rosette leaf	control	wild type	252	cDNA	PAIRED	Arabidopsis thaliana
	SRR5197906	PRJNA363056	rosette leaf	control	wild type	252	cDNA	PAIRED	Arabidopsis thaliana
	SRR5197907	PRJNA363056	rosette leaf	treated at 37C for 3h	wild type	202	cDNA	PAIRED	Arabidopsis thaliana
	SRR5197908	PRJNA363056	rosette leaf	treated at 37C for 3h	wild type	252	cDNA	PAIRED	Arabidopsis thaliana
	SRR5197909	PRJNA363056	rosette leaf	treated at 37C for 3h	wild type	252	cDNA	PAIRED	Arabidopsis thaliana
	SRR5197910	PRJNA363056	flower bud	control	wild type	202	cDNA	PAIRED	Arabidopsis thaliana
	SRR5197911	PRJNA363056	flower bud	control	wild type	252	cDNA	PAIRED	Arabidopsis thaliana
	SRR5197912	PRJNA363056	flower bud	control	wild type	252	cDNA	PAIRED	Arabidopsis thaliana
	SRR5197913	PRJNA363056	flower bud	treated at 37C for 3h	wild type	202	cDNA	PAIRED	Arabidopsis thaliana
	SRR5197914	PRJNA363056	flower bud	treated at 37C for 3h	wild type	252	cDNA	PAIRED	Arabidopsis thaliana
	SRR5197915	PRJNA363056	flower bud	treated at 37C for 3h	wild type	252	cDNA	PAIRED	Arabidopsis thaliana
	SRR5197916	PRJNA363056	flower bud	control	wild type	202	cDNA	PAIRED	Arabidopsis thaliana
	SRR5197917	PRJNA363056	flower bud	control	wild type	252	cDNA	PAIRED	Arabidopsis thaliana
	SRR5197918	PRJNA363056	flower bud	control	wild type	252	cDNA	PAIRED	Arabidopsis thaliana
	SRR5197919	PRJNA363056	flower bud	treated at 37C for 3h	wild type	202	cDNA	PAIRED	Arabidopsis thaliana
	SRR5197920	PRJNA363056	flower bud	treated at 37C for 3h	wild type	252	cDNA	PAIRED	Arabidopsis thaliana
	SRR5197921	PRJNA363056	flower bud	treated at 37C for 3h	wild type	252	cDNA	PAIRED	Arabidopsis thaliana
	SRR5197922	PRJNA363056	rosette leaf	control	bzip28 bzip60	252	cDNA	PAIRED	Arabidopsis thaliana
	SRR5197923	PRJNA363056	rosette leaf	control	bzip28 bzip60	252	cDNA	PAIRED	Arabidopsis thaliana
	SRR5197924	PRJNA363056	rosette leaf	control	bzip28 bzip60	252	cDNA	PAIRED	Arabidopsis thaliana
	SRR5197925	PRJNA363056	rosette leaf	treated at 37C for 3h	bzip28 bzip60	252	cDNA	PAIRED	Arabidopsis thaliana
	SRR5197926	PRJNA363056	rosette leaf	treated at 37C for 3h	bzip28 bzip60	252	cDNA	PAIRED	Arabidopsis thaliana
	SRR5197927	PRJNA363056	rosette leaf	treated at 37C for 3h	bzip28 bzip60	252	cDNA	PAIRED	Arabidopsis thaliana
	SRR5197928	PRJNA363056	flower bud	control	bzip28 bzip60	252	cDNA	PAIRED	Arabidopsis thaliana
	SRR5197929	PRJNA363056	flower bud	control	bzip28 bzip60	252	cDNA	PAIRED	Arabidopsis thaliana
	SRR5197930	PRJNA363056	flower bud	control	bzip28 bzip60	252	cDNA	PAIRED	Arabidopsis thaliana
	SRR5197931	PRJNA363056	flower bud	treated at 37C for 3h	bzip28 bzip60	252	cDNA	PAIRED	Arabidopsis thaliana
	SRR5197932	PRJNA363056	flower bud	treated at 37C for 3h	bzip28 bzip60	252	cDNA	PAIRED	Arabidopsis thaliana
	SRR5197933	PRJNA363056	flower bud	treated at 37C for 3h	bzip28 bzip60	252	cDNA	PAIRED	Arabidopsis thaliana
	SRR5197934	PRJNA363056	flower bud	control	bzip28 bzip60	252	cDNA	PAIRED	Arabidopsis thaliana
	SRR5197935	PRJNA363056	flower bud	control	bzip28 bzip60	252	cDNA	PAIRED	Arabidopsis thaliana
	SRR5197936	PRJNA363056	flower bud	control	bzip28 bzip60	252	cDNA	PAIRED	Arabidopsis thaliana
	SRR5197937	PRJNA363056	flower bud	treated at 37C for 3h	bzip28 bzip60	252	cDNA	PAIRED	Arabidopsis thaliana
	SRR5197938	PRJNA363056	flower bud	treated at 37C for 3h	bzip28 bzip60	252	cDNA	PAIRED	Arabidopsis thaliana
	SRR5197939	PRJNA363056	flower bud	treated at 37C for 3h	bzip28 bzip60	252	cDNA	PAIRED	Arabidopsis thaliana
	SRR5311492	PRJNA377889	inflorescence	18oC seedlings were transferred to 28oC for 0h	wild type	49	cDNA	SINGLE	Arabidopsis thaliana
	SRR5311493	PRJNA377889	inflorescence	18oC seedlings were transferred to 28oC for 0h	wild type	49	cDNA	SINGLE	Arabidopsis thaliana
	SRR5311494	PRJNA377889	inflorescence	18oC seedlings were transferred to 28oC for 3h	wild type	49	cDNA	SINGLE	Arabidopsis thaliana
	SRR5311495	PRJNA377889	inflorescence	18oC seedlings were transferred to 28oC for 3h	wild type	49	cDNA	SINGLE	Arabidopsis thaliana
	SRR5311496	PRJNA377889	inflorescence	18oC seedlings were transferred to 28oC for 12h	wild type	49	cDNA	SINGLE	Arabidopsis thaliana
	SRR5311497	PRJNA377889	inflorescence	18oC seedlings were transferred to 28oC for 12h	wild type	49	cDNA	SINGLE	Arabidopsis thaliana
	SRR5311498	PRJNA377889	inflorescence	18oC seedlings were transferred to 28oC for 48h	wild type	49	cDNA	SINGLE	Arabidopsis thaliana
	SRR5311499	PRJNA377889	inflorescence	18oC seedlings were transferred to 28oC for 48h	wild type	49	cDNA	SINGLE	Arabidopsis thaliana
	SRR5311500	PRJNA377889	inflorescence	18oC seedlings were transferred to 28oC for 0h	zed1-D	49	cDNA	SINGLE	Arabidopsis thaliana
	SRR5311501	PRJNA377889	inflorescence	18oC seedlings were transferred to 28oC for 0h	zed1-D	49	cDNA	SINGLE	Arabidopsis thaliana
	SRR5311502	PRJNA377889	inflorescence	18oC seedlings were transferred to 28oC for 3h	zed1-D	49	cDNA	SINGLE	Arabidopsis thaliana
	SRR5311503	PRJNA377889	inflorescence	18oC seedlings were transferred to 28oC for 3h	zed1-D	49	cDNA	SINGLE	Arabidopsis thaliana
	SRR5311504	PRJNA377889	inflorescence	18oC seedlings were transferred to 28oC for 12h	zed1-D	49	cDNA	SINGLE	Arabidopsis thaliana
	SRR5311505	PRJNA377889	inflorescence	18oC seedlings were transferred to 28oC for 12h	zed1-D	49	cDNA	SINGLE	Arabidopsis thaliana
	SRR5311506	PRJNA377889	inflorescence	18oC seedlings were transferred to 28oC for 48h	zed1-D	49	cDNA	SINGLE	Arabidopsis thaliana
	SRR5311507	PRJNA377889	leaves	18oC seedlings were transferred to 28oC for 48h	zed1-D	49	cDNA	SINGLE	Arabidopsis thaliana
	SRR5330560	PRJNA378644	seedlings	22°C, short days (8 h light, 16 h dark), 170 umol light.	wild type	200	cDNA	PAIRED	Arabidopsis thaliana
	SRR5330561	PRJNA378644	seedlings	22°C, short days (8 h light, 16 h dark), 170 umol light.	wild type	200	cDNA	PAIRED	Arabidopsis thaliana
	SRR5330562	PRJNA378644	seedlings	22°C, short days (8 h light, 16 h dark), 170 umol light.	wild type	200	cDNA	PAIRED	Arabidopsis thaliana
	SRR5330563	PRJNA378644	seedlings	22°C, short days (8 h light, 16 h dark), 170 umol light.	wild type	200	cDNA	PAIRED	Arabidopsis thaliana
	SRR5330564	PRJNA378644	seedlings	22°C, short days (8 h light, 16 h dark), 170 umol light.	wild type	200	cDNA	PAIRED	Arabidopsis thaliana
	SRR5330565	PRJNA378644	seedlings	22°C, short days (8 h light, 16 h dark), 170 umol light.	wild type	200	cDNA	PAIRED	Arabidopsis thaliana
	SRR5330566	PRJNA378644	seedlings	22°C, short days (8 h light, 16 h dark), 170 umol light.	wild type	200	cDNA	PAIRED	Arabidopsis thaliana
	SRR5330567	PRJNA378644	seedlings	22°C, short days (8 h light, 16 h dark), 170 umol light.	wild type	200	cDNA	PAIRED	Arabidopsis thaliana
	SRR5330568	PRJNA378644	seedlings	27°C, short days (8 h light, 16 h dark), 170 umol light.	wild type	200	cDNA	PAIRED	Arabidopsis thaliana
	SRR5330569	PRJNA378644	seedlings	27°C, short days (8 h light, 16 h dark), 170 umol light.	wild type	200	cDNA	PAIRED	Arabidopsis thaliana
	SRR5330570	PRJNA378644	seedlings	27°C, short days (8 h light, 16 h dark), 170 umol light.	wild type	200	cDNA	PAIRED	Arabidopsis thaliana
	SRR5330571	PRJNA378644	seedlings	27°C, short days (8 h light, 16 h dark), 170 umol light.	wild type	200	cDNA	PAIRED	Arabidopsis thaliana
	SRR5330572	PRJNA378644	seedlings	27°C, short days (8 h light, 16 h dark), 170 umol light.	wild type	200	cDNA	PAIRED	Arabidopsis thaliana
	SRR5330573	PRJNA378644	seedlings	27°C, short days (8 h light, 16 h dark), 170 umol light.	wild type	200	cDNA	PAIRED	Arabidopsis thaliana
	SRR5330574	PRJNA378644	seedlings	27°C, short days (8 h light, 16 h dark), 170 umol light.	wild type	200	cDNA	PAIRED	Arabidopsis thaliana
	SRR5330575	PRJNA378644	seedlings	27°C, short days (8 h light, 16 h dark), 170 umol light.	wild type	200	cDNA	PAIRED	Arabidopsis thaliana
	SRR5330576	PRJNA378644	seedlings	17°C, short days (8 h light, 16 h dark), 170 umol light.	wild type	150	cDNA	PAIRED	Arabidopsis thaliana
	SRR5330577	PRJNA378644	seedlings	17°C, short days (8 h light, 16 h dark), 170 umol light.	wild type	150	cDNA	PAIRED	Arabidopsis thaliana
	SRR5330578	PRJNA378644	seedlings	17°C, short days (8 h light, 16 h dark), 170 umol light.	wild type	150	cDNA	PAIRED	Arabidopsis thaliana
	SRR5330579	PRJNA378644	seedlings	17°C, short days (8 h light, 16 h dark), 170 umol light.	wild type	150	cDNA	PAIRED	Arabidopsis thaliana
	SRR5330580	PRJNA378644	seedlings	17°C, short days (8 h light, 16 h dark), 170 umol light.	wild type	150	cDNA	PAIRED	Arabidopsis thaliana
	SRR5330581	PRJNA378644	seedlings	17°C, short days (8 h light, 16 h dark), 170 umol light.	wild type	150	cDNA	PAIRED	Arabidopsis thaliana
	SRR5330582	PRJNA378644	seedlings	17°C, short days (8 h light, 16 h dark), 170 umol light.	wild type	150	cDNA	PAIRED	Arabidopsis thaliana
	SRR5330583	PRJNA378644	seedlings	17°C, short days (8 h light, 16 h dark), 170 umol light.	wild type	150	cDNA	PAIRED	Arabidopsis thaliana
	SRR5330584	PRJNA378644	seedlings	17°C, short days (8 h light, 16 h dark), 170 umol light.	wild type	150	cDNA	PAIRED	Arabidopsis thaliana
	SRR5330585	PRJNA378644	seedlings	17°C, short days (8 h light, 16 h dark), 170 umol light.	wild type	150	cDNA	PAIRED	Arabidopsis thaliana
	SRR5330586	PRJNA378644	seedlings	17°C, short days (8 h light, 16 h dark), 170 umol light.	wild type	150	cDNA	PAIRED	Arabidopsis thaliana
	SRR5330587	PRJNA378644	seedlings	17°C, short days (8 h light, 16 h dark), 170 umol light.	wild type	150	cDNA	PAIRED	Arabidopsis thaliana
	SRR5330588	PRJNA378644	seedlings	17°C, short days (8 h light, 16 h dark), 170 umol light.	wild type	150	cDNA	PAIRED	Arabidopsis thaliana
	SRR5330589	PRJNA378644	seedlings	17°C, short days (8 h light, 16 h dark), 170 umol light.	wild type	150	cDNA	PAIRED	Arabidopsis thaliana
	SRR5330590	PRJNA378644	seedlings	17°C, short days (8 h light, 16 h dark), 170 umol light.	wild type	150	cDNA	PAIRED	Arabidopsis thaliana
	SRR5330591	PRJNA378644	seedlings	17°C, short days (8 h light, 16 h dark), 170 umol light.	wild type	150	cDNA	PAIRED	Arabidopsis thaliana
	SRR5330592	PRJNA378644	seedlings	17°C, short days (8 h light, 16 h dark), 170 umol light.	ss4-1	150	cDNA	PAIRED	Arabidopsis thaliana
	SRR5330593	PRJNA378644	seedlings	17°C, short days (8 h light, 16 h dark), 170 umol light.	ss4-1	150	cDNA	PAIRED	Arabidopsis thaliana
	SRR5330594	PRJNA378644	seedlings	17°C, short days (8 h light, 16 h dark), 170 umol light.	ss4-1	150	cDNA	PAIRED	Arabidopsis thaliana
	SRR5330595	PRJNA378644	seedlings	17°C, short days (8 h light, 16 h dark), 170 umol light.	ss4-1	150	cDNA	PAIRED	Arabidopsis thaliana
	SRR5330596	PRJNA378644	seedlings	17°C, short days (8 h light, 16 h dark), 170 umol light.	ss4-1	150	cDNA	PAIRED	Arabidopsis thaliana
	SRR5330597	PRJNA378644	seedlings	17°C, short days (8 h light, 16 h dark), 170 umol light.	ss4-1	150	cDNA	PAIRED	Arabidopsis thaliana
	SRR5330598	PRJNA378644	seedlings	17°C, short days (8 h light, 16 h dark), 170 umol light.	ss4-1	150	cDNA	PAIRED	Arabidopsis thaliana
	SRR5330599	PRJNA378644	seedlings	17°C, short days (8 h light, 16 h dark), 170 umol light.	ss4-1	150	cDNA	PAIRED	Arabidopsis thaliana
	SRR5330600	PRJNA378644	seedlings	17°C, short days (8 h light, 16 h dark), 170 umol light.	ss4-1	150	cDNA	PAIRED	Arabidopsis thaliana
	SRR5330601	PRJNA378644	seedlings	17°C, short days (8 h light, 16 h dark), 170 umol light.	ss4-1	150	cDNA	PAIRED	Arabidopsis thaliana
	SRR5330602	PRJNA378644	seedlings	17°C, short days (8 h light, 16 h dark), 170 umol light.	ss4-1	150	cDNA	PAIRED	Arabidopsis thaliana
	SRR5330603	PRJNA378644	seedlings	17°C, short days (8 h light, 16 h dark), 170 umol light.	ss4-1	150	cDNA	PAIRED	Arabidopsis thaliana
	SRR5330604	PRJNA378644	seedlings	17°C, short days (8 h light, 16 h dark), 170 umol light.	ss4-1	150	cDNA	PAIRED	Arabidopsis thaliana
	SRR5330605	PRJNA378644	seedlings	17°C, short days (8 h light, 16 h dark), 170 umol light.	ss4-1	150	cDNA	PAIRED	Arabidopsis thaliana
	SRR5330606	PRJNA378644	seedlings	17°C, short days (8 h light, 16 h dark), 170 umol light.	ss4-1	150	cDNA	PAIRED	Arabidopsis thaliana
	SRR5330607	PRJNA378644	seedlings	17°C, short days (8 h light, 16 h dark), 170 umol light.	ss4-1	150	cDNA	PAIRED	Arabidopsis thaliana
	SRR5330608	PRJNA378644	seedlings	17°C, short days (8 h light, 16 h dark), 170 umol light.	pgm	150	cDNA	PAIRED	Arabidopsis thaliana
	SRR5330609	PRJNA378644	seedlings	17°C, short days (8 h light, 16 h dark), 170 umol light.	pgm	150	cDNA	PAIRED	Arabidopsis thaliana
	SRR5330610	PRJNA378644	seedlings	17°C, short days (8 h light, 16 h dark), 170 umol light.	ss3/ss4	150	cDNA	PAIRED	Arabidopsis thaliana
	SRR5330611	PRJNA378644	seedlings	17°C, short days (8 h light, 16 h dark), 170 umol light.	ss3/ss4	150	cDNA	PAIRED	Arabidopsis thaliana
	SRR5330612	PRJNA378644	seedlings	17°C, short days (8 h light, 16 h dark), 170 umol light.	ss3/ss4/pgm	150	cDNA	PAIRED	Arabidopsis thaliana
	SRR5330613	PRJNA378644	seedlings	17°C, short days (8 h light, 16 h dark), 170 umol light.	ss3/ss4/pgm	150	cDNA	PAIRED	Arabidopsis thaliana
	SRR5330614	PRJNA378644	seedlings	17°C, short days (8 h light, 16 h dark), 170 umol light.	pgm	150	cDNA	PAIRED	Arabidopsis thaliana
	SRR5330615	PRJNA378644	seedlings	17°C, short days (8 h light, 16 h dark), 170 umol light.	pgm	150	cDNA	PAIRED	Arabidopsis thaliana
	SRR5330616	PRJNA378644	seedlings	17°C, short days (8 h light, 16 h dark), 170 umol light.	ss3/ss4	150	cDNA	PAIRED	Arabidopsis thaliana
	SRR5330617	PRJNA378644	seedlings	17°C, short days (8 h light, 16 h dark), 170 umol light.	ss3/ss4	150	cDNA	PAIRED	Arabidopsis thaliana
	SRR5330618	PRJNA378644	seedlings	17°C, short days (8 h light, 16 h dark), 170 umol light.	ss3/ss4/pgm	150	cDNA	PAIRED	Arabidopsis thaliana
	SRR5330619	PRJNA378644	seedlings	17°C, short days (8 h light, 16 h dark), 170 umol light.	ss3/ss4/pgm	150	cDNA	PAIRED	Arabidopsis thaliana
	SRR5330620	PRJNA378644	seedlings	22°C, short days, 170 umol light, grown in liquid media.	wild type	150	cDNA	PAIRED	Arabidopsis thaliana
	SRR5330621	PRJNA378644	seedlings	22°C, short days, 170 umol light, grown in liquid media, treated with chemical at ZT-1.	wild type	150	cDNA	PAIRED	Arabidopsis thaliana
	SRR5330622	PRJNA378644	seedlings	22°C, short days, 170 umol light, grown in liquid media, treated with chemical at ZT-1.	wild type	150	cDNA	PAIRED	Arabidopsis thaliana
	SRR5330623	PRJNA378644	seedlings	22°C, short days, 170 umol light, grown in liquid media, treated with chemical at ZT-1.	wild type	150	cDNA	PAIRED	Arabidopsis thaliana
	SRR5330624	PRJNA378644	seedlings	27°C, short days, 170 umol light, grown in liquid media.	wild type	150	cDNA	PAIRED	Arabidopsis thaliana
	SRR5330625	PRJNA378644	seedlings	27°C, short days, 170 umol light, grown in liquid media, treated with chemical at ZT-1.	wild type	150	cDNA	PAIRED	Arabidopsis thaliana
	SRR5330626	PRJNA378644	seedlings	27°C, short days, 170 umol light, grown in liquid media, treated with chemical at ZT-1.	wild type	150	cDNA	PAIRED	Arabidopsis thaliana
	SRR5330627	PRJNA378644	seedlings	27°C, short days, 170 umol light, grown in liquid media, treated with chemical at ZT-1.	wild type	150	cDNA	PAIRED	Arabidopsis thaliana
	SRR5330628	PRJNA378644	seedlings	22°C, short days, 170 umol light, grown in liquid media.	wild type	150	cDNA	PAIRED	Arabidopsis thaliana
	SRR5330629	PRJNA378644	seedlings	22°C, short days, 170 umol light, grown in liquid media, treated with chemical at ZT-1.	wild type	150	cDNA	PAIRED	Arabidopsis thaliana
	SRR5330630	PRJNA378644	seedlings	22°C, short days, 170 umol light, grown in liquid media, treated with chemical at ZT-1.	wild type	150	cDNA	PAIRED	Arabidopsis thaliana
	SRR5330631	PRJNA378644	seedlings	22°C, short days, 170 umol light, grown in liquid media, treated with chemical at ZT-1.	wild type	150	cDNA	PAIRED	Arabidopsis thaliana
	SRR5330632	PRJNA378644	seedlings	27°C, short days, 170 umol light, grown in liquid media.	wild type	150	cDNA	PAIRED	Arabidopsis thaliana
	SRR5330633	PRJNA378644	seedlings	27°C, short days, 170 umol light, grown in liquid media, treated with chemical at ZT-1.	wild type	150	cDNA	PAIRED	Arabidopsis thaliana
	SRR5330634	PRJNA378644	seedlings	27°C, short days, 170 umol light, grown in liquid media, treated with chemical at ZT-1.	wild type	150	cDNA	PAIRED	Arabidopsis thaliana
	SRR5330635	PRJNA378644	seedlings	27°C, short days, 170 umol light, grown in liquid media, treated with chemical at ZT-1.	wild type	150	cDNA	PAIRED	Arabidopsis thaliana
	SRR5599387	PRJNA387926	root	/	wild type	199	cDNA	PAIRED	Arabidopsis thaliana
	SRR5599388	PRJNA387926	root	/	wild type	199	cDNA	PAIRED	Arabidopsis thaliana
	SRR5599389	PRJNA387926	root	/	wild type	199	cDNA	PAIRED	Arabidopsis thaliana
	SRR5599390	PRJNA387926	root	/	wild type	200	cDNA	PAIRED	Arabidopsis thaliana
	SRR5599391	PRJNA387926	root	/	wild type	199	cDNA	PAIRED	Arabidopsis thaliana
	SRR5599392	PRJNA387926	root	/	wild type	199	cDNA	PAIRED	Arabidopsis thaliana
	SRR6230481	PRJNA416120	aerial seedling	/	/	50	cDNA	SINGLE	Arabidopsis thaliana
	SRR6230482	PRJNA416120	aerial seedling	/	/	50	cDNA	SINGLE	Arabidopsis thaliana
	SRR6230483	PRJNA416120	aerial seedling	/	/	50	cDNA	SINGLE	Arabidopsis thaliana
	SRR6230484	PRJNA416120	aerial seedling	/	/	50	cDNA	SINGLE	Arabidopsis thaliana
	SRR6230489	PRJNA416120	aerial seedling	/	/	50	cDNA	SINGLE	Arabidopsis thaliana
	SRR6230490	PRJNA416120	aerial seedling	/	/	50	cDNA	SINGLE	Arabidopsis thaliana
	SRR6230495	PRJNA416120	aerial seedling	/	Italian ecotype	50	cDNA	SINGLE	Arabidopsis thaliana
	SRR6230496	PRJNA416120	aerial seedling	/	/	50	cDNA	SINGLE	Arabidopsis thaliana
	SRR6230501	PRJNA416120	aerial seedling	/	Swedish ecotype	50	cDNA	SINGLE	Arabidopsis thaliana
	SRR6230502	PRJNA416120	aerial seedling	/	/	50	cDNA	SINGLE	Arabidopsis thaliana
	SRR6230507	PRJNA416120	aerial seedling	/	/	50	cDNA	SINGLE	Arabidopsis thaliana
	SRR6230508	PRJNA416120	aerial seedling	/	/	50	cDNA	SINGLE	Arabidopsis thaliana
	SRR6230513	PRJNA416120	aerial seedling	/	/	50	cDNA	SINGLE	Arabidopsis thaliana
	SRR6230514	PRJNA416120	aerial seedling	/	/	50	cDNA	SINGLE	Arabidopsis thaliana
	SRR6230519	PRJNA416120	aerial seedling	/	/	50	cDNA	SINGLE	Arabidopsis thaliana
	SRR6230520	PRJNA416120	aerial seedling	/	/	50	cDNA	SINGLE	Arabidopsis thaliana
	SRR6381398	PRJNA422618	seedlings	22C	wild type	151	cDNA	SINGLE	Arabidopsis thaliana
	SRR6381399	PRJNA422618	seedlings	22C	wild type	151	cDNA	SINGLE	Arabidopsis thaliana
	SRR6381400	PRJNA422618	seedlings	22C	wild type	151	cDNA	SINGLE	Arabidopsis thaliana
	SRR6381401	PRJNA422618	seedlings	22C	wild type	151	cDNA	SINGLE	Arabidopsis thaliana
	SRR6381402	PRJNA422618	seedlings	22C	wild type	151	cDNA	SINGLE	Arabidopsis thaliana
	SRR6381403	PRJNA422618	seedlings	22C	wild type	151	cDNA	SINGLE	Arabidopsis thaliana
	SRR6381404	PRJNA422618	seedlings	22C	wild type	151	cDNA	SINGLE	Arabidopsis thaliana
	SRR6381405	PRJNA422618	seedlings	22C	wild type	151	cDNA	SINGLE	Arabidopsis thaliana
	SRR6381406	PRJNA422618	seedlings	22C	wild type	151	cDNA	SINGLE	Arabidopsis thaliana
	SRR6381407	PRJNA422618	seedlings	22C	wild type	151	cDNA	SINGLE	Arabidopsis thaliana
	SRR6381408	PRJNA422618	seedlings	29C	wild type	151	cDNA	SINGLE	Arabidopsis thaliana
	SRR6381409	PRJNA422618	seedlings	29C	wild type	151	cDNA	SINGLE	Arabidopsis thaliana
	SRR6381410	PRJNA422618	seedlings	29C	wild type	151	cDNA	SINGLE	Arabidopsis thaliana
	SRR6381411	PRJNA422618	seedlings	29C	wild type	151	cDNA	SINGLE	Arabidopsis thaliana
	SRR6381412	PRJNA422618	seedlings	29C	wild type	151	cDNA	SINGLE	Arabidopsis thaliana
	SRR6381413	PRJNA422618	seedlings	29C	wild type	151	cDNA	SINGLE	Arabidopsis thaliana
	SRR6381414	PRJNA422618	seedlings	29C	wild type	151	cDNA	SINGLE	Arabidopsis thaliana
	SRR6381415	PRJNA422618	seedlings	29C	wild type	151	cDNA	SINGLE	Arabidopsis thaliana
	SRR6381416	PRJNA422618	seedlings	29C	wild type	151	cDNA	SINGLE	Arabidopsis thaliana
	SRR6381417	PRJNA422618	seedlings	29C	wild type	151	cDNA	SINGLE	Arabidopsis thaliana
	SRR6381418	PRJNA422618	seedlings	22C	BBX18-/-BBX23-/-	151	cDNA	SINGLE	Arabidopsis thaliana
	SRR6381419	PRJNA422618	seedlings	22C	BBX18-/-BBX23-/-	151	cDNA	SINGLE	Arabidopsis thaliana
	SRR6381420	PRJNA422618	seedlings	22C	BBX18-/-BBX23-/-	151	cDNA	SINGLE	Arabidopsis thaliana
	SRR6381421	PRJNA422618	seedlings	22C	BBX18-/-BBX23-/-	151	cDNA	SINGLE	Arabidopsis thaliana
	SRR6381422	PRJNA422618	seedlings	22C	BBX18-/-BBX23-/-	151	cDNA	SINGLE	Arabidopsis thaliana
	SRR6381423	PRJNA422618	seedlings	22C	BBX18-/-BBX23-/-	151	cDNA	SINGLE	Arabidopsis thaliana
	SRR6381424	PRJNA422618	seedlings	29C	BBX18-/-BBX23-/-	151	cDNA	SINGLE	Arabidopsis thaliana
	SRR6381425	PRJNA422618	seedlings	29C	BBX18-/-BBX23-/-	151	cDNA	SINGLE	Arabidopsis thaliana
	SRR6381426	PRJNA422618	seedlings	29C	BBX18-/-BBX23-/-	151	cDNA	SINGLE	Arabidopsis thaliana
	SRR6381427	PRJNA422618	seedlings	29C	BBX18-/-BBX23-/-	151	cDNA	SINGLE	Arabidopsis thaliana
	SRR6381428	PRJNA422618	seedlings	29C	BBX18-/-BBX23-/-	151	cDNA	SINGLE	Arabidopsis thaliana
	SRR6381429	PRJNA422618	seedlings	29C	BBX18-/-BBX23-/-	151	cDNA	SINGLE	Arabidopsis thaliana
	SRR6381430	PRJNA422618	seedlings	22C	PIF4-/-	151	cDNA	SINGLE	Arabidopsis thaliana
	SRR6381431	PRJNA422618	seedlings	22C	PIF4-/-	151	cDNA	SINGLE	Arabidopsis thaliana
	SRR6381432	PRJNA422618	seedlings	22C	PIF4-/-	151	cDNA	SINGLE	Arabidopsis thaliana
	SRR6381433	PRJNA422618	seedlings	22C	PIF4-/-	151	cDNA	SINGLE	Arabidopsis thaliana
	SRR6381434	PRJNA422618	seedlings	22C	PIF4-/-	151	cDNA	SINGLE	Arabidopsis thaliana
	SRR6381435	PRJNA422618	seedlings	22C	PIF4-/-	151	cDNA	SINGLE	Arabidopsis thaliana
	SRR6381436	PRJNA422618	seedlings	29C	PIF4-/-	151	cDNA	SINGLE	Arabidopsis thaliana
	SRR6381437	PRJNA422618	seedlings	29C	PIF4-/-	151	cDNA	SINGLE	Arabidopsis thaliana
	SRR6381438	PRJNA422618	seedlings	29C	PIF4-/-	151	cDNA	SINGLE	Arabidopsis thaliana
	SRR6381439	PRJNA422618	seedlings	29C	PIF4-/-	151	cDNA	SINGLE	Arabidopsis thaliana
	SRR6381440	PRJNA422618	seedlings	29C	PIF4-/-	151	cDNA	SINGLE	Arabidopsis thaliana
	SRR6381441	PRJNA422618	seedlings	29C	PIF4-/-	151	cDNA	SINGLE	Arabidopsis thaliana
	SRR7774136	PRJNA488799	whole plant	/	/	125	cDNA	SINGLE	Arabidopsis thaliana
	SRR7774137	PRJNA488799	whole plant	/	/	125	cDNA	SINGLE	Arabidopsis thaliana
	SRR7774138	PRJNA488799	whole plant	/	/	125	cDNA	SINGLE	Arabidopsis thaliana
	SRR7774139	PRJNA488799	whole plant	/	/	125	cDNA	SINGLE	Arabidopsis thaliana
	SRR7774140	PRJNA488799	whole plant	/	/	125	cDNA	SINGLE	Arabidopsis thaliana
	SRR7774141	PRJNA488799	whole plant	/	/	125	cDNA	SINGLE	Arabidopsis thaliana
	SRR7774142	PRJNA488799	whole plant	/	/	125	cDNA	SINGLE	Arabidopsis thaliana
	SRR7774143	PRJNA488799	whole plant	/	/	125	cDNA	SINGLE	Arabidopsis thaliana
	SRR7774144	PRJNA488799	whole plant	/	/	125	cDNA	SINGLE	Arabidopsis thaliana
	SRR7774145	PRJNA488799	whole plant	/	/	125	cDNA	SINGLE	Arabidopsis thaliana
	SRR7774146	PRJNA488799	whole plant	/	/	125	cDNA	SINGLE	Arabidopsis thaliana
	SRR7774147	PRJNA488799	whole plant	/	/	125	cDNA	SINGLE	Arabidopsis thaliana
	SRR7774148	PRJNA488799	whole plant	/	/	125	cDNA	SINGLE	Arabidopsis thaliana
	SRR7774149	PRJNA488799	whole plant	/	/	125	cDNA	SINGLE	Arabidopsis thaliana
	SRR7774150	PRJNA488799	whole plant	/	/	125	cDNA	SINGLE	Arabidopsis thaliana
	SRR7774151	PRJNA488799	whole plant	/	/	125	cDNA	SINGLE	Arabidopsis thaliana
	SRR7774152	PRJNA488799	whole plant	/	/	125	cDNA	SINGLE	Arabidopsis thaliana
	SRR7774153	PRJNA488799	whole plant	/	/	125	cDNA	SINGLE	Arabidopsis thaliana
	SRR7774154	PRJNA488799	whole plant	/	/	125	cDNA	SINGLE	Arabidopsis thaliana
	SRR7774155	PRJNA488799	whole plant	/	/	125	cDNA	SINGLE	Arabidopsis thaliana
	SRR6359061	PRJNA421490	root	22°C	/	100	cDNA	SINGLE	Arabidopsis thaliana
	SRR6359062	PRJNA421490	root	22°C	/	100	cDNA	SINGLE	Arabidopsis thaliana
	SRR6359063	PRJNA421490	root	38°C	/	100	cDNA	SINGLE	Arabidopsis thaliana
	SRR6359064	PRJNA421490	root	38°C	/	100	cDNA	SINGLE	Arabidopsis thaliana
	SRR6359065	PRJNA421490	root	43°C	/	100	cDNA	SINGLE	Arabidopsis thaliana
	SRR6359066	PRJNA421490	root	43°C	/	100	cDNA	SINGLE	Arabidopsis thaliana
	SRR4051236	PRJNA339870	seedlings	/	wild type	250	size fractionation	PAIRED	Arabidopsis thaliana
	SRR4051237	PRJNA339870	seedlings	/	wild type	250	size fractionation	PAIRED	Arabidopsis thaliana
	SRR4051240	PRJNA339870	seedlings	/	hot3-1 mutant	250	size fractionation	PAIRED	Arabidopsis thaliana
	SRR4051241	PRJNA339870	seedlings	/	hot3-1 mutant	250	size fractionation	PAIRED	Arabidopsis thaliana
	SRR4051242	PRJNA339870	seedlings	/	hot3-1 mutant	250	size fractionation	PAIRED	Arabidopsis thaliana
	SRR4051246	PRJNA339870	seedlings	/	hot3-1 mutant	250	size fractionation	PAIRED	Arabidopsis thaliana
	SRR4051247	PRJNA339870	seedlings	/	hot3-1 mutant	250	size fractionation	PAIRED	Arabidopsis thaliana
	SRR4051248	PRJNA339870	seedlings	/	wild type	250	size fractionation	PAIRED	Arabidopsis thaliana
	SRR4051249	PRJNA339870	seedlings	/	hot3-1 mutant	250	size fractionation	PAIRED	Arabidopsis thaliana
	SRR4051252	PRJNA339870	seedlings	/	hot3-4 mutant	250	size fractionation	PAIRED	Arabidopsis thaliana
	SRR4051253	PRJNA339870	seedlings	/	hot3-5 mutant	250	size fractionation	PAIRED	Arabidopsis thaliana
	SRR4051254	PRJNA339870	seedlings	/	hot3-6 mutant	250	size fractionation	PAIRED	Arabidopsis thaliana
	SRR4051261	PRJNA339870	seedlings	/	wild type	250	size fractionation	PAIRED	Arabidopsis thaliana
	SRR4051262	PRJNA339870	seedlings	/	wild type	250	size fractionation	PAIRED	Arabidopsis thaliana
	SRR4051263	PRJNA339870	seedlings	/	wild type	250	size fractionation	PAIRED	Arabidopsis thaliana
	SRR8422200	PRJNA513852	seedlings	soil, 13 days at standard conditions (20ºC) + 1 day at cold (4ºC)	/	148	cDNA	PAIRED	Arabidopsis thaliana
	SRR8422201	PRJNA513852	seedlings	soil, 13 days at standard conditions (20ºC) + 1 day at cold (4ºC)	/	148	cDNA	PAIRED	Arabidopsis thaliana
	SRR8422202	PRJNA513852	seedlings	soil, 13 days at standard conditions (20ºC) + 1 day at cold (4ºC)	/	148	cDNA	PAIRED	Arabidopsis thaliana
	SRR8422203	PRJNA513852	seedlings	14 days 20C control	/	148	cDNA	PAIRED	Arabidopsis thaliana
	SRR8422204	PRJNA513852	seedlings	14 days 20C control	/	148	cDNA	PAIRED	Arabidopsis thaliana
	SRR8422205	PRJNA513852	seedlings	14 days 20C control	/	148	cDNA	PAIRED	Arabidopsis thaliana
	SRR8422209	PRJNA513852	seedlings	pfd4_4_A	pfd4	148	cDNA	PAIRED	Arabidopsis thaliana
	SRR8422210	PRJNA513852	seedlings	pfd4_4_B	pfd4	148	cDNA	PAIRED	Arabidopsis thaliana
	SRR8422211	PRJNA513852	seedlings	pfd4_4_C	pfd4	148	cDNA	PAIRED	Arabidopsis thaliana
	SRR8422212	PRJNA513852	seedlings	pdf4 20C control_A	pfd4	148	cDNA	PAIRED	Arabidopsis thaliana
	SRR8422213	PRJNA513852	seedlings	pdf4 20C control_B	pfd4	148	cDNA	PAIRED	Arabidopsis thaliana
	SRR8422216	PRJNA513852	seedlings	pfd2,4,6 triple mutan control	pfd246	148	cDNA	PAIRED	Arabidopsis thaliana
	SRR8422217	PRJNA513852	seedlings	pfd2,4,6 triple mutan control	pfd246	148	cDNA	PAIRED	Arabidopsis thaliana
	SRR8422218	PRJNA513852	seedlings	pfd2,4,6 triple mutan control	pfd246	148	cDNA	PAIRED	Arabidopsis thaliana
	SRR8422219	PRJNA513852	seedlings	lsm8_4_A	lsm8	148	cDNA	PAIRED	Arabidopsis thaliana
	SRR8422220	PRJNA513852	seedlings	lsm8_4_B	lsm8	148	cDNA	PAIRED	Arabidopsis thaliana
	SRR8422221	PRJNA513852	seedlings	lsm8_4_C	lsm8	148	cDNA	PAIRED	Arabidopsis thaliana
	SRR8422222	PRJNA513852	seedlings	lsm8_4_control_A	lsm8	148	cDNA	PAIRED	Arabidopsis thaliana
	SRR8422223	PRJNA513852	seedlings	lsm8_4_control_B	lsm8	148	cDNA	PAIRED	Arabidopsis thaliana
	SRR8422224	PRJNA513852	seedlings	lsm8_4_control_C	lsm8	148	cDNA	PAIRED	Arabidopsis thaliana
	ERR2245559	PRJEB24412	seedlings	/	/	287	RANDOM	PAIRED	Arabidopsis thaliana
	ERR2245560	PRJEB24412	seedlings	/	/	286	RANDOM	PAIRED	Arabidopsis thaliana
	ERR2245561	PRJEB24412	seedlings	/	/	286	RANDOM	PAIRED	Arabidopsis thaliana
	ERR2245562	PRJEB24412	seedlings	/	/	285	RANDOM	PAIRED	Arabidopsis thaliana
	ERR2245563	PRJEB24412	seedlings	/	/	284	RANDOM	PAIRED	Arabidopsis thaliana
	ERR2245564	PRJEB24412	seedlings	/	/	281	RANDOM	PAIRED	Arabidopsis thaliana
	ERR2245565	PRJEB24412	seedlings	/	/	286	RANDOM	PAIRED	Arabidopsis thaliana
	ERR2245566	PRJEB24412	seedlings	/	/	286	RANDOM	PAIRED	Arabidopsis thaliana
	ERR2245567	PRJEB24412	seedlings	/	/	284	RANDOM	PAIRED	Arabidopsis thaliana
	ERR2245568	PRJEB24412	seedlings	/	/	202	RANDOM	PAIRED	Arabidopsis thaliana
	ERR2245569	PRJEB24412	seedlings	/	/	202	RANDOM	PAIRED	Arabidopsis thaliana
	ERR2245570	PRJEB24412	seedlings	/	/	202	RANDOM	PAIRED	Arabidopsis thaliana
	ERR2245571	PRJEB24412	seedlings	/	/	284	RANDOM	PAIRED	Arabidopsis thaliana
	ERR2245572	PRJEB24412	seedlings	/	/	285	RANDOM	PAIRED	Arabidopsis thaliana
	ERR2245573	PRJEB24412	seedlings	/	/	286	RANDOM	PAIRED	Arabidopsis thaliana
	ERR2245574	PRJEB24412	seedlings	/	/	202	RANDOM	PAIRED	Arabidopsis thaliana
	ERR2245575	PRJEB24412	seedlings	/	/	202	RANDOM	PAIRED	Arabidopsis thaliana
	ERR2245576	PRJEB24412	seedlings	/	/	202	RANDOM	PAIRED	Arabidopsis thaliana
	ERR2245577	PRJEB24412	seedlings	/	/	202	RANDOM	PAIRED	Arabidopsis thaliana
	ERR2245578	PRJEB24412	seedlings	/	/	202	RANDOM	PAIRED	Arabidopsis thaliana
	ERR2245579	PRJEB24412	seedlings	/	/	202	RANDOM	PAIRED	Arabidopsis thaliana
	SRR1574028	PRJNA245833	seedlings	none	lba1	36	cDNA	SINGLE	Arabidopsis thaliana
	SRR1574689	PRJNA245833	seedlings	none	lba1	72	cDNA	PAIRED	Arabidopsis thaliana
	SRR1574694	PRJNA245833	seedlings	none	wild type	36	cDNA	SINGLE	Arabidopsis thaliana
	SRR1575156	PRJNA245833	seedlings	none	wild type	36	cDNA	SINGLE	Arabidopsis thaliana
	SRR1575179	PRJNA245833	seedlings	none	wild type	72	cDNA	PAIRED	Arabidopsis thaliana
	SRR1575204	PRJNA245833	seedlings	none	wild type	72	cDNA	PAIRED	Arabidopsis thaliana
	SRR1575207	PRJNA245833	seedlings	none	upf1-5	72	cDNA	PAIRED	Arabidopsis thaliana
	SRR1575213	PRJNA245833	seedlings	none	upf1-5	72	cDNA	PAIRED	Arabidopsis thaliana
	SRR1575214	PRJNA245833	seedlings	heatshock	wild type	72	cDNA	PAIRED	Arabidopsis thaliana
	SRR1575215	PRJNA245833	seedlings	heatshock	wild type	72	cDNA	PAIRED	Arabidopsis thaliana
	SRR1575220	PRJNA245833	seedlings	heatshock	upf1-5	72	cDNA	PAIRED	Arabidopsis thaliana
	SRR1575225	PRJNA245833	seedlings	heatshock	upf1-5	72	cDNA	PAIRED	Arabidopsis thaliana
	SRR1266259	PRJNA245833	seedlings	none	lba1	36	cDNA	SINGLE	Arabidopsis thaliana
	SRR1802164	PRJNA274954	seedlings	control 23C	wild type	180	RANDOM PCR	PAIRED	Arabidopsis thaliana
	SRR1802165	PRJNA274954	seedlings	control 23C	wild type	180	RANDOM PCR	PAIRED	Arabidopsis thaliana
	SRR1802166	PRJNA274954	seedlings	control 23C	wild type	180	RANDOM PCR	PAIRED	Arabidopsis thaliana
	SRR1802167	PRJNA274954	seedlings	heat	wild type	180	RANDOM PCR	PAIRED	Arabidopsis thaliana
	SRR1802168	PRJNA274954	seedlings	heat	wild type	180	RANDOM PCR	PAIRED	Arabidopsis thaliana
	SRR1802169	PRJNA274954	seedlings	heat	wild type	180	RANDOM PCR	PAIRED	Arabidopsis thaliana
	SRR1802170	PRJNA274954	seedlings	control 23C	wild type	180	RANDOM PCR	PAIRED	Arabidopsis thaliana
	SRR1802171	PRJNA274954	seedlings	control 23C	wild type	180	RANDOM PCR	PAIRED	Arabidopsis thaliana
	SRR1802172	PRJNA274954	seedlings	heat	wild type	180	RANDOM PCR	PAIRED	Arabidopsis thaliana
	SRR1802173	PRJNA274954	seedlings	heat	wild type	180	RANDOM PCR	PAIRED	Arabidopsis thaliana
	SRR3352580	PRJNA317804	aerial seedling	/	wild type	200	other	PAIRED	Arabidopsis thaliana
	SRR3352585	PRJNA317804	aerial seedling	/	wild type	200	other	PAIRED	Arabidopsis thaliana
	SRR3352586	PRJNA317804	aerial seedling	/	/	200	other	PAIRED	Arabidopsis thaliana
	SRR3352587	PRJNA317804	aerial seedling	/	/	200	other	PAIRED	Arabidopsis thaliana
	SRR3724768	PRJNA324514	leaves	Heat	/	50	PolyA	SINGLE	Arabidopsis thaliana
	SRR3724774	PRJNA324514	leaves	Heat	/	50	PolyA	SINGLE	Arabidopsis thaliana
	SRR3724778	PRJNA324514	leaves	Heat	/	50	PolyA	SINGLE	Arabidopsis thaliana
	SRR3724782	PRJNA324514	leaves	Heat	/	50	PolyA	SINGLE	Arabidopsis thaliana
	SRR3724785	PRJNA324514	leaves	Heat	/	50	PolyA	SINGLE	Arabidopsis thaliana
	SRR3724786	PRJNA324514	leaves	Heat	/	50	PolyA	SINGLE	Arabidopsis thaliana
	SRR3724787	PRJNA324514	leaves	Heat	/	50	PolyA	SINGLE	Arabidopsis thaliana
	SRR3724798	PRJNA324514	leaves	Heat	/	50	PolyA	SINGLE	Arabidopsis thaliana
	SRR3724806	PRJNA324514	leaves	Heat	/	50	PolyA	SINGLE	Arabidopsis thaliana
	SRR3724814	PRJNA324514	leaves	Heat	/	50	PolyA	SINGLE	Arabidopsis thaliana
	SRR5329381	PRJNA339870	seedlings	/	hot3-1 mutant	250	size fractionation	PAIRED	Arabidopsis thaliana
	SRR5329382	PRJNA339870	seedlings	/	hot3-1 mutant	250	size fractionation	PAIRED	Arabidopsis thaliana
	SRR5329383	PRJNA339870	seedlings	/	hot3-1 mutant	250	size fractionation	PAIRED	Arabidopsis thaliana
	SRR5329387	PRJNA339870	seedlings	/	wild type	250	size fractionation	PAIRED	Arabidopsis thaliana
	SRR5329388	PRJNA339870	seedlings	/	wild type	250	size fractionation	PAIRED	Arabidopsis thaliana
	SRR5329389	PRJNA339870	seedlings	/	wild type	250	size fractionation	PAIRED	Arabidopsis thaliana
	SRR5796516	PRJNA392695	pollen grains	heat stress	wild type	100	RANDOM	PAIRED	Arabidopsis thaliana
	SRR5796517	PRJNA392695	pollen grains	heat stress	wild type	100	RANDOM	PAIRED	Arabidopsis thaliana
	SRR5796522	PRJNA392695	pollen grains	heat stress	cngc16-2 -/-	138	RANDOM	PAIRED	Arabidopsis thaliana
	SRR5796523	PRJNA392695	pollen grains	heat stress	cngc16-2 -/-	138	RANDOM	PAIRED	Arabidopsis thaliana
	SRR5796524	PRJNA392695	pollen grains	heat stress	wild type	100	RANDOM	PAIRED	Arabidopsis thaliana
	SRR5796525	PRJNA392695	pollen grains	heat stress	cngc16-2 -/-	138	RANDOM	PAIRED	Arabidopsis thaliana
	SRR6821565	PRJNA437617	seedlings	heat-stressed	wild type	202	cDNA	PAIRED	Arabidopsis thaliana
	SRR6821569	PRJNA437617	seedlings	heat-stressed	wild type	202	cDNA	PAIRED	Arabidopsis thaliana
	SRR6821573	PRJNA437617	seedlings	heat-stressed	wild type	202	cDNA	PAIRED	Arabidopsis thaliana
	SRR7659142	PRJNA485134	leaves	23°C/18°C (day/night) for 30 days	/	300	cDNA	PAIRED	Arabidopsis thaliana
	SRR7659143	PRJNA485134	leaves	23°C/18°C (day/night) for 30 days	/	300	cDNA	PAIRED	Arabidopsis thaliana
	SRR7659144	PRJNA485134	leaves	23°C/18°C (day/night) for 30 days	/	300	cDNA	PAIRED	Arabidopsis thaliana
	SRR7659145	PRJNA485134	leaves	28/23°C (day/night) at 23 days after sowing for 7 days	/	300	cDNA	PAIRED	Arabidopsis thaliana
	SRR7659146	PRJNA485134	leaves	28/23°C (day/night) at 23 days after sowing for 7 days	/	300	cDNA	PAIRED	Arabidopsis thaliana
	SRR7659147	PRJNA485134	leaves	28/23°C (day/night) at 23 days after sowing for 7 days	/	300	cDNA	PAIRED	Arabidopsis thaliana
	SRR7659148	PRJNA485134	leaves	38°C for 6 hours	/	300	cDNA	PAIRED	Arabidopsis thaliana
	SRR7659149	PRJNA485134	leaves	38°C for 6 hours	/	300	cDNA	PAIRED	Arabidopsis thaliana
	SRR7659150	PRJNA485134	leaves	38°C for 6 hours	/	300	cDNA	PAIRED	Arabidopsis thaliana
Abiotic_Cold	SRR1655104	PRJNA267681	whole plant	WT Col control rep 1	Wild type	202	cDNA	PAIRED	Arabidopsis thaliana
	SRR1655105	PRJNA267681	whole plant	WT Col control rep 2	Wild type	202	cDNA	PAIRED	Arabidopsis thaliana
	SRR1655106	PRJNA267681	whole plant	WT Col control rep 3	Wild type	202	cDNA	PAIRED	Arabidopsis thaliana
	SRR1655110	PRJNA267681	whole plant	WT Col 1h rep 1	Wild type	202	cDNA	PAIRED	Arabidopsis thaliana
	SRR1655111	PRJNA267681	whole plant	WT Col 1h rep 2	Wild type	202	cDNA	PAIRED	Arabidopsis thaliana
	SRR1655112	PRJNA267681	whole plant	WT Col 1h rep 3	Wild type	202	cDNA	PAIRED	Arabidopsis thaliana
	SRR1655116	PRJNA267681	whole plant	WT Col 24h rep 1	Wild type	202	cDNA	PAIRED	Arabidopsis thaliana
	SRR1655117	PRJNA267681	whole plant	WT Col 24h rep 2	Wild type	202	cDNA	PAIRED	Arabidopsis thaliana
	SRR1655118	PRJNA267681	whole plant	WT Col 24h rep 3	Wild type	202	cDNA	PAIRED	Arabidopsis thaliana
	SRR8667484	PRJNA525452	seedlings	4 C for 0 h	wild type	252	cDNA	PAIRED	Arabidopsis thaliana
	SRR8667485	PRJNA525452	seedlings	4 C for 0 h	wild type	252	cDNA	PAIRED	Arabidopsis thaliana
	SRR8667486	PRJNA525452	seedlings	4 C for 0 h	wild type	252	cDNA	PAIRED	Arabidopsis thaliana
	SRR8667487	PRJNA525452	seedlings	4 C for 3 h	wild type	252	cDNA	PAIRED	Arabidopsis thaliana
	SRR8667488	PRJNA525452	seedlings	4 C for 3 h	wild type	252	cDNA	PAIRED	Arabidopsis thaliana
	SRR8667489	PRJNA525452	seedlings	4 C for 3 h	wild type	252	cDNA	PAIRED	Arabidopsis thaliana
	SRR8667490	PRJNA525452	seedlings	4 C for 24 h	wild type	252	cDNA	PAIRED	Arabidopsis thaliana
	SRR8667491	PRJNA525452	seedlings	4 C for 24 h	wild type	252	cDNA	PAIRED	Arabidopsis thaliana
	SRR8667492	PRJNA525452	seedlings	4 C for 24 h	wild type	252	cDNA	PAIRED	Arabidopsis thaliana
	SRR8667493	PRJNA525452	seedlings	4 C for 24 h	wild type	252	cDNA	PAIRED	Arabidopsis thaliana
	ERR575759	PRJEB6701	root	A.thaliana Col-0, untreated, root tissue	/	97	RANDOM	SINGLE	Arabidopsis thaliana
	ERR575760	PRJEB6701	shoot	A.thaliana Col-0, untreated, root tissue	/	96	RANDOM	SINGLE	Arabidopsis thaliana
	ERR575761	PRJEB6701	root	A.thaliana Col-0, cold-treated, root tissue	/	97	RANDOM	SINGLE	Arabidopsis thaliana
	ERR575762	PRJEB6701	shoot	A.thaliana Col-0, cold-treated, shoot tissue	/	96	RANDOM	SINGLE	Arabidopsis thaliana
	ERR575763	PRJEB6701	root	A.thaliana Col-0, untreated, root tissue	/	96	RANDOM	SINGLE	Arabidopsis thaliana
	ERR575764	PRJEB6701	shoot	A.thaliana Col-0, untreated, shoot tissue	/	96	RANDOM	SINGLE	Arabidopsis thaliana
	ERR575765	PRJEB6701	root	A.thaliana Col-0, cold-treated, root tissue	/	96	RANDOM	SINGLE	Arabidopsis thaliana
	ERR575766	PRJEB6701	shoot	A.thaliana Col-0, cold-treated, shoot tissue	/	96	RANDOM	SINGLE	Arabidopsis thaliana
	ERR575767	PRJEB6701	root	A.thaliana Col-0, untreated, root tissue	/	97	RANDOM	SINGLE	Arabidopsis thaliana
	ERR575768	PRJEB6701	shoot	A.thaliana Col-0, untreated, shoot tissue	/	96	RANDOM	SINGLE	Arabidopsis thaliana
	ERR575769	PRJEB6701	root	A.thaliana Col-0, cold-treated, root tissue	/	98	RANDOM	SINGLE	Arabidopsis thaliana
	ERR575770	PRJEB6701	shoot	A.thaliana Col-0, cold-treated, shoot tissue	/	96	RANDOM	SINGLE	Arabidopsis thaliana
	SRR5860532	PRJNA395465	seedlings	/	Wild Type	180	cDNA	PAIRED	Arabidopsis thaliana
	SRR5860533	PRJNA395465	seedlings	/	Wild Type	180	cDNA	PAIRED	Arabidopsis thaliana
	SRR5860534	PRJNA395465	seedlings	/	Wild Type	180	cDNA	PAIRED	Arabidopsis thaliana
	SRR5860535	PRJNA395465	seedlings	/	Wild Type	180	cDNA	PAIRED	Arabidopsis thaliana
	SRR5860536	PRJNA395465	seedlings	/	pwr-2 mutant	180	cDNA	PAIRED	Arabidopsis thaliana
	SRR5860537	PRJNA395465	seedlings	/	pwr-2 mutant	180	cDNA	PAIRED	Arabidopsis thaliana
	SRR5860538	PRJNA395465	seedlings	/	pwr-2 mutant	180	cDNA	PAIRED	Arabidopsis thaliana
	SRR5860539	PRJNA395465	seedlings	/	pwr-2 mutant	180	cDNA	PAIRED	Arabidopsis thaliana
	SRR6230485	PRJNA416120	aerial seedling	/	/	50	cDNA	SINGLE	Arabidopsis thaliana
	SRR6230486	PRJNA416120	aerial seedling	/	/	50	cDNA	SINGLE	Arabidopsis thaliana
	SRR6230487	PRJNA416120	aerial seedling	/	/	50	cDNA	SINGLE	Arabidopsis thaliana
	SRR6230488	PRJNA416120	aerial seedling	/	/	50	cDNA	SINGLE	Arabidopsis thaliana
	SRR6230491	PRJNA416120	aerial seedling	/	/	50	cDNA	SINGLE	Arabidopsis thaliana
	SRR6230492	PRJNA416120	aerial seedling	/	/	50	cDNA	SINGLE	Arabidopsis thaliana
	SRR6230493	PRJNA416120	aerial seedling	/	/	50	cDNA	SINGLE	Arabidopsis thaliana
	SRR6230494	PRJNA416120	aerial seedling	/	/	50	cDNA	SINGLE	Arabidopsis thaliana
	SRR6230497	PRJNA416120	aerial seedling	/	/	50	cDNA	SINGLE	Arabidopsis thaliana
	SRR6230498	PRJNA416120	aerial seedling	/	/	50	cDNA	SINGLE	Arabidopsis thaliana
	SRR6230499	PRJNA416120	aerial seedling	/	/	50	cDNA	SINGLE	Arabidopsis thaliana
	SRR6230500	PRJNA416120	aerial seedling	/	/	50	cDNA	SINGLE	Arabidopsis thaliana
	SRR6230503	PRJNA416120	aerial seedling	/	/	50	cDNA	SINGLE	Arabidopsis thaliana
	SRR6230504	PRJNA416120	aerial seedling	/	Swedish ecotype	50	cDNA	SINGLE	Arabidopsis thaliana
	SRR6230505	PRJNA416120	aerial seedling	/	/	50	cDNA	SINGLE	Arabidopsis thaliana
	SRR6230506	PRJNA416120	aerial seedling	/	/	50	cDNA	SINGLE	Arabidopsis thaliana
	SRR6230509	PRJNA416120	aerial seedling	/	/	50	cDNA	SINGLE	Arabidopsis thaliana
	SRR6230510	PRJNA416120	aerial seedling	/	/	50	cDNA	SINGLE	Arabidopsis thaliana
	SRR6230511	PRJNA416120	aerial seedling	/	/	50	cDNA	SINGLE	Arabidopsis thaliana
	SRR6230512	PRJNA416120	aerial seedling	/	/	50	cDNA	SINGLE	Arabidopsis thaliana
	SRR6230515	PRJNA416120	aerial seedling	/	/	50	cDNA	SINGLE	Arabidopsis thaliana
	SRR6230516	PRJNA416120	aerial seedling	/	/	50	cDNA	SINGLE	Arabidopsis thaliana
	SRR6230517	PRJNA416120	aerial seedling	/	/	50	cDNA	SINGLE	Arabidopsis thaliana
	SRR6230518	PRJNA416120	aerial seedling	/	/	50	cDNA	SINGLE	Arabidopsis thaliana
	SRR6230521	PRJNA416120	aerial seedling	/	/	50	cDNA	SINGLE	Arabidopsis thaliana
	SRR6230522	PRJNA416120	aerial seedling	/	/	50	cDNA	SINGLE	Arabidopsis thaliana
	SRR6230523	PRJNA416120	aerial seedling	/	/	50	cDNA	SINGLE	Arabidopsis thaliana
	SRR6230524	PRJNA416120	aerial seedling	/	/	50	cDNA	SINGLE	Arabidopsis thaliana
	SRR6880723	PRJNA445300	rosette leaf	28 days of growth	/	134	cDNA	SINGLE	Arabidopsis thaliana
	SRR6880724	PRJNA445300	rosette leaf	28 days of growth	/	137	cDNA	SINGLE	Arabidopsis thaliana
	SRR6880725	PRJNA445300	rosette leaf	3 days at 4oC	/	140	cDNA	SINGLE	Arabidopsis thaliana
	SRR6880726	PRJNA445300	rosette leaf	3 days at 4oC	/	139	cDNA	SINGLE	Arabidopsis thaliana
	SRR6880727	PRJNA445300	rosette leaf	35 days of growth	/	135	cDNA	SINGLE	Arabidopsis thaliana
	SRR6880728	PRJNA445300	rosette leaf	35 days of growth	/	138	cDNA	SINGLE	Arabidopsis thaliana
	SRR6880729	PRJNA445300	rosette leaf	3 days at 4oC, 7 days at 20oC	/	139	cDNA	SINGLE	Arabidopsis thaliana
	SRR6880730	PRJNA445300	rosette leaf	3 days at 4oC, 7 days at 20oC	/	135	cDNA	SINGLE	Arabidopsis thaliana
	SRR6880731	PRJNA445300	rosette leaf	3 days at 4oC	/	137	cDNA	SINGLE	Arabidopsis thaliana
	SRR6880732	PRJNA445300	rosette leaf	3 days at 4oC	/	141	cDNA	SINGLE	Arabidopsis thaliana
	SRR6880733	PRJNA445300	rosette leaf	Second cold treatment for 3 days at 4oC	/	140	cDNA	SINGLE	Arabidopsis thaliana
	SRR6880734	PRJNA445300	rosette leaf	Second cold treatment for 3 days at 4oC	/	140	cDNA	SINGLE	Arabidopsis thaliana
	SRR6880735	PRJNA445300	rosette leaf	28 days of growth	/	142	cDNA	SINGLE	Arabidopsis thaliana
	SRR6880736	PRJNA445300	rosette leaf	28 days of growth	/	143	cDNA	SINGLE	Arabidopsis thaliana
	SRR6880737	PRJNA445300	rosette leaf	3 days at 4oC	/	143	cDNA	SINGLE	Arabidopsis thaliana
	SRR6880738	PRJNA445300	rosette leaf	3 days at 4oC	/	141	cDNA	SINGLE	Arabidopsis thaliana
	SRR6880739	PRJNA445300	rosette leaf	35 days of growth	/	138	cDNA	SINGLE	Arabidopsis thaliana
	SRR6880740	PRJNA445300	rosette leaf	35 days of growth	/	139	cDNA	SINGLE	Arabidopsis thaliana
	SRR6880741	PRJNA445300	rosette leaf	3 days at 4oC, 7 days at 20oC	/	139	cDNA	SINGLE	Arabidopsis thaliana
	SRR6880742	PRJNA445300	rosette leaf	3 days at 4oC, 7 days at 20oC	/	139	cDNA	SINGLE	Arabidopsis thaliana
	SRR6880743	PRJNA445300	rosette leaf	3 days at 4oC	/	141	cDNA	SINGLE	Arabidopsis thaliana
	SRR6880744	PRJNA445300	rosette leaf	3 days at 4oC	/	143	cDNA	SINGLE	Arabidopsis thaliana
	SRR6880745	PRJNA445300	rosette leaf	Second cold treatment for 3 days at 4oC	/	141	cDNA	SINGLE	Arabidopsis thaliana
	SRR6880746	PRJNA445300	rosette leaf	Second cold treatment for 3 days at 4oC	/	141	cDNA	SINGLE	Arabidopsis thaliana
	SRR6880747	PRJNA445300	rosette leaf	28 days of growth	/	137	cDNA	SINGLE	Arabidopsis thaliana
	SRR6880748	PRJNA445300	rosette leaf	28 days of growth	/	139	cDNA	SINGLE	Arabidopsis thaliana
	SRR6880749	PRJNA445300	rosette leaf	3 days at 4oC	/	141	cDNA	SINGLE	Arabidopsis thaliana
	SRR6880750	PRJNA445300	rosette leaf	3 days at 4oC	/	140	cDNA	SINGLE	Arabidopsis thaliana
	SRR6880751	PRJNA445300	rosette leaf	35 days of growth	/	138	cDNA	SINGLE	Arabidopsis thaliana
	SRR6880752	PRJNA445300	rosette leaf	35 days of growth	/	139	cDNA	SINGLE	Arabidopsis thaliana
	SRR6880753	PRJNA445300	rosette leaf	3 days at 4oC, 7 days at 20oC	/	139	cDNA	SINGLE	Arabidopsis thaliana
	SRR6880754	PRJNA445300	rosette leaf	3 days at 4oC, 7 days at 20oC	/	140	cDNA	SINGLE	Arabidopsis thaliana
	SRR6880755	PRJNA445300	rosette leaf	3 days at 4oC	/	139	cDNA	SINGLE	Arabidopsis thaliana
	SRR6880756	PRJNA445300	rosette leaf	3 days at 4oC	/	138	cDNA	SINGLE	Arabidopsis thaliana
	SRR6880757	PRJNA445300	rosette leaf	Second cold treatment for 3 days at 4oC	/	141	cDNA	SINGLE	Arabidopsis thaliana
	SRR6880758	PRJNA445300	rosette leaf	Second cold treatment for 3 days at 4oC	/	140	cDNA	SINGLE	Arabidopsis thaliana
	SRR7947064	PRJNA494179	seedlings	0 day post cold treatment	Wild type	300	cDNA	PAIRED	Arabidopsis thaliana
	SRR7947065	PRJNA494179	seedlings	0 day post cold treatment	Wild type	300	cDNA	PAIRED	Arabidopsis thaliana
	SRR7947066	PRJNA494179	seedlings	0 day post cold treatment	Wild type	300	cDNA	PAIRED	Arabidopsis thaliana
	SRR7947067	PRJNA494179	seedlings	20 days post cold treatment	Wild type	300	cDNA	PAIRED	Arabidopsis thaliana
	SRR7947068	PRJNA494179	seedlings	20 days post cold treatment	Wild type	300	cDNA	PAIRED	Arabidopsis thaliana
	SRR7947069	PRJNA494179	seedlings	20 days post cold treatment	Wild type	300	cDNA	PAIRED	Arabidopsis thaliana
	SRR8570498	PRJNA411947	seed		/	51	PolyA	SINGLE	Arabidopsis thaliana
	SRR8570499	PRJNA411947	seed		/	51	PolyA	SINGLE	Arabidopsis thaliana
	SRR8570488	PRJNA411947	seed		/	51	PolyA	SINGLE	Arabidopsis thaliana
	SRR8570489	PRJNA411947	seed		/	51	PolyA	SINGLE	Arabidopsis thaliana
	SRR8570478	PRJNA411947	flower		/	51	PolyA	SINGLE	Arabidopsis thaliana
	SRR8570479	PRJNA411947	flower		/	51	PolyA	SINGLE	Arabidopsis thaliana
	SRR8570486	PRJNA411947	flower		/	51	PolyA	SINGLE	Arabidopsis thaliana
	SRR8570487	PRJNA411947	flower		/	51	PolyA	SINGLE	Arabidopsis thaliana
	SRR8570484	PRJNA411947	flower		/	51	PolyA	SINGLE	Arabidopsis thaliana
	SRR8570485	PRJNA411947	flower		/	51	PolyA	SINGLE	Arabidopsis thaliana
	SRR8570475	PRJNA411947	cotyledon		/	51	PolyA	SINGLE	Arabidopsis thaliana
	SRR8570476	PRJNA411947	cotyledon		/	51	PolyA	SINGLE	Arabidopsis thaliana
	SRR8570477	PRJNA411947	cotyledon		/	51	PolyA	SINGLE	Arabidopsis thaliana
	SRR8570482	PRJNA411947	flower		/	51	PolyA	SINGLE	Arabidopsis thaliana
	SRR8570483	PRJNA411947	flower		/	51	PolyA	SINGLE	Arabidopsis thaliana
	SRR8570480	PRJNA411947	flower		/	51	PolyA	SINGLE	Arabidopsis thaliana
	SRR8570481	PRJNA411947	flower		/	51	PolyA	SINGLE	Arabidopsis thaliana
	SRR8570500	PRJNA411947	flower		/	51	PolyA	SINGLE	Arabidopsis thaliana
	SRR8570501	PRJNA411947	flower		/	51	PolyA	SINGLE	Arabidopsis thaliana
	SRR8570494	PRJNA411947	hypocotyl		/	51	PolyA	SINGLE	Arabidopsis thaliana
	SRR8570495	PRJNA411947	hypocotyl		/	51	PolyA	SINGLE	Arabidopsis thaliana
	SRR8570492	PRJNA411947	leaves		/	51	PolyA	SINGLE	Arabidopsis thaliana
	SRR8570493	PRJNA411947	leaves		/	51	PolyA	SINGLE	Arabidopsis thaliana
	SRR8570490	PRJNA411947	leaves		/	51	PolyA	SINGLE	Arabidopsis thaliana
	SRR8570491	PRJNA411947	leaves		/	51	PolyA	SINGLE	Arabidopsis thaliana
	SRR8570496	PRJNA411947	leaves		/	51	PolyA	SINGLE	Arabidopsis thaliana
	SRR8570497	PRJNA411947	leaves		/	51	PolyA	SINGLE	Arabidopsis thaliana
	SRR8570504	PRJNA411947	hypocotyl		/	51	PolyA	SINGLE	Arabidopsis thaliana
	SRR8570505	PRJNA411947	hypocotyl		/	51	PolyA	SINGLE	Arabidopsis thaliana
	SRR8570506	PRJNA411947	hypocotyl		/	51	PolyA	SINGLE	Arabidopsis thaliana
	SRR8570507	PRJNA411947	hypocotyl		/	51	PolyA	SINGLE	Arabidopsis thaliana
	SRR8570508	PRJNA411947	cotyledon		/	51	PolyA	SINGLE	Arabidopsis thaliana
	SRR8570509	PRJNA411947	cotyledon		/	51	PolyA	SINGLE	Arabidopsis thaliana
	SRR8570510	PRJNA411947	cotyledon		/	51	PolyA	SINGLE	Arabidopsis thaliana
	SRR8570502	PRJNA411947	seed		/	51	PolyA	SINGLE	Arabidopsis thaliana
	SRR8570503	PRJNA411947	seed		/	51	PolyA	SINGLE	Arabidopsis thaliana
	DRR149039	PRJDB7363	seedlings		/	85	RANDOM	SINGLE	Arabidopsis thaliana
	DRR149040	PRJDB7363	seedlings		/	85	RANDOM	SINGLE	Arabidopsis thaliana
	DRR149045	PRJDB7363	seedlings		/	73	RANDOM	SINGLE	Arabidopsis thaliana
	DRR149046	PRJDB7363	seedlings		/	73	RANDOM	SINGLE	Arabidopsis thaliana
	DRR149051	PRJDB7363	seedlings		/	85	RANDOM	SINGLE	Arabidopsis thaliana
	DRR149052	PRJDB7363	seedlings		/	85	RANDOM	SINGLE	Arabidopsis thaliana
	SRR8069340	PRJNA497220	seedlings		wild type	51	cDNA	SINGLE	Arabidopsis thaliana
	SRR8069341	PRJNA497220	seedlings		wild type	51	cDNA	SINGLE	Arabidopsis thaliana
	SRR8069342	PRJNA497220	seedlings		wild type	51	cDNA	SINGLE	Arabidopsis thaliana
	SRR8069349	PRJNA497220	seedlings		wild type	51	cDNA	SINGLE	Arabidopsis thaliana
	SRR8069350	PRJNA497220	seedlings		wild type	51	cDNA	SINGLE	Arabidopsis thaliana
	SRR8069351	PRJNA497220	seedlings		wild type	51	cDNA	SINGLE	Arabidopsis thaliana
	SRR8069358	PRJNA497220	seedlings		wild type	51	cDNA	SINGLE	Arabidopsis thaliana
	SRR8069359	PRJNA497220	seedlings		wild type	51	cDNA	SINGLE	Arabidopsis thaliana
	SRR8069360	PRJNA497220	seedlings		wild type	51	cDNA	SINGLE	Arabidopsis thaliana
	SRR8069367	PRJNA497220	seedlings		wild type	51	cDNA	SINGLE	Arabidopsis thaliana
	SRR8069368	PRJNA497220	seedlings		wild type	51	cDNA	SINGLE	Arabidopsis thaliana
	SRR8069369	PRJNA497220	seedlings		wild type	51	cDNA	SINGLE	Arabidopsis thaliana
	SRR3310044	PRJNA313480	leaves	/	upf1-5	180	unspecified	PAIRED	Arabidopsis thaliana
	SRR3310045	PRJNA313480	leaves	/	upf1-5	180	unspecified	PAIRED	Arabidopsis thaliana
	SRR3310046	PRJNA313480	leaves	/	upf1-5	180	unspecified	PAIRED	Arabidopsis thaliana
	SRR3310047	PRJNA313480	leaves	/	upf1-5	180	unspecified	PAIRED	Arabidopsis thaliana
	SRR3665506	PRJNA325245	leaves	/	/	50	RANDOM	SINGLE	Arabidopsis thaliana
	SRR3665507	PRJNA325245	leaves	/	/	50	RANDOM	SINGLE	Arabidopsis thaliana
	SRR3665508	PRJNA325245	leaves	/	/	50	RANDOM	SINGLE	Arabidopsis thaliana
	SRR3665509	PRJNA325245	leaves	/	/	50	RANDOM	SINGLE	Arabidopsis thaliana
	SRR3665510	PRJNA325245	leaves	/	/	50	RANDOM	SINGLE	Arabidopsis thaliana
	SRR3665511	PRJNA325245	leaves	/	/	50	RANDOM	SINGLE	Arabidopsis thaliana
	SRR3665512	PRJNA325245	leaves	/	/	50	RANDOM	SINGLE	Arabidopsis thaliana
	SRR3665514	PRJNA325245	leaves	/	/	50	RANDOM	SINGLE	Arabidopsis thaliana
	SRR3665515	PRJNA325245	leaves	/	/	50	RANDOM	SINGLE	Arabidopsis thaliana
	SRR3665516	PRJNA325245	leaves	/	/	50	RANDOM	SINGLE	Arabidopsis thaliana
	SRR3665517	PRJNA325245	leaves	/	/	50	RANDOM	SINGLE	Arabidopsis thaliana
	SRR5218406	PRJNA325245	leaves	/	/	50	RANDOM	SINGLE	Arabidopsis thaliana
	SRR3724649	PRJNA324514	leaves	cold	/	50	PolyA	SINGLE	Arabidopsis thaliana
	SRR3724650	PRJNA324514	leaves	cold	/	50	PolyA	SINGLE	Arabidopsis thaliana
	SRR3724651	PRJNA324514	leaves	cold	/	50	PolyA	SINGLE	Arabidopsis thaliana
	SRR3724652	PRJNA324514	leaves	cold	/	50	PolyA	SINGLE	Arabidopsis thaliana
	SRR3724663	PRJNA324514	leaves	cold	/	50	PolyA	SINGLE	Arabidopsis thaliana
	SRR3724668	PRJNA324514	leaves	cold	/	50	PolyA	SINGLE	Arabidopsis thaliana
	SRR3724737	PRJNA324514	leaves	cold	/	50	PolyA	SINGLE	Arabidopsis thaliana
	SRR3724738	PRJNA324514	leaves	cold	/	50	PolyA	SINGLE	Arabidopsis thaliana
	SRR3724739	PRJNA324514	leaves	cold	/	50	PolyA	SINGLE	Arabidopsis thaliana
	SRR3724741	PRJNA324514	leaves	cold	/	50	PolyA	SINGLE	Arabidopsis thaliana
	SRR4407728	PRJNA345276	seedlings	/	/	302	size fractionation	PAIRED	Arabidopsis thaliana
	SRR4407733	PRJNA345276	seedlings	/	/	302	size fractionation	PAIRED	Arabidopsis thaliana
	SRR4407736	PRJNA345276	seedlings	/	/	302	size fractionation	PAIRED	Arabidopsis thaliana
	SRR4407737	PRJNA345276	seedlings	/	/	302	size fractionation	PAIRED	Arabidopsis thaliana
	SRR4407744	PRJNA345276	seedlings	/	/	302	size fractionation	PAIRED	Arabidopsis thaliana
	SRR4407752	PRJNA345276	seedlings	/	/	302	size fractionation	PAIRED	Arabidopsis thaliana
	SRR4407754	PRJNA345276	seedlings	/	/	302	size fractionation	PAIRED	Arabidopsis thaliana
	SRR4407755	PRJNA345276	seedlings	/	/	302	size fractionation	PAIRED	Arabidopsis thaliana
	SRR4407756	PRJNA345276	seedlings	/	/	302	size fractionation	PAIRED	Arabidopsis thaliana
	SRR4407757	PRJNA345276	seedlings	/	/	302	size fractionation	PAIRED	Arabidopsis thaliana
	SRR4407762	PRJNA345276	seedlings	/	/	302	size fractionation	PAIRED	Arabidopsis thaliana
	SRR4407768	PRJNA345276	seedlings	/	/	302	size fractionation	PAIRED	Arabidopsis thaliana
	SRR4407774	PRJNA345276	seedlings	/	/	302	size fractionation	PAIRED	Arabidopsis thaliana
	SRR4407776	PRJNA345276	seedlings	/	/	302	size fractionation	PAIRED	Arabidopsis thaliana
	SRR4407778	PRJNA345276	seedlings	/	/	302	size fractionation	PAIRED	Arabidopsis thaliana
	SRR4407780	PRJNA345276	seedlings	/	/	302	size fractionation	PAIRED	Arabidopsis thaliana
	SRR4407782	PRJNA345276	seedlings	/	/	302	size fractionation	PAIRED	Arabidopsis thaliana
	SRR4407783	PRJNA345276	seedlings	/	/	302	size fractionation	PAIRED	Arabidopsis thaliana
	SRR4407784	PRJNA345276	seedlings	/	/	302	size fractionation	PAIRED	Arabidopsis thaliana
	SRR4407785	PRJNA345276	seedlings	/	/	302	size fractionation	PAIRED	Arabidopsis thaliana
	SRR4407786	PRJNA345276	seedlings	/	/	302	size fractionation	PAIRED	Arabidopsis thaliana
	SRR4407787	PRJNA345276	seedlings	/	/	302	size fractionation	PAIRED	Arabidopsis thaliana
	SRR4407788	PRJNA345276	seedlings	/	/	302	size fractionation	PAIRED	Arabidopsis thaliana
	SRR4407789	PRJNA345276	seedlings	/	/	302	size fractionation	PAIRED	Arabidopsis thaliana
	SRR5054264	PRJNA354949	seedlings	treatment at 40re Univer	wild type	250	unspecified	PAIRED	Arabidopsis thaliana
	SRR5054265	PRJNA354949	seedlings	treatment at 40re Univer	wild type	250	unspecified	PAIRED	Arabidopsis thaliana
	SRR5054266	PRJNA354949	seedlings	without treatment	wild type	250	unspecified	PAIRED	Arabidopsis thaliana
	SRR5054270	PRJNA354949	seedlings	without treatment	TabZIP60s overexpression line	250	unspecified	PAIRED	Arabidopsis thaliana
	SRR5054271	PRJNA354949	seedlings	without treatment	TabZIP60s overexpression line	250	unspecified	PAIRED	Arabidopsis thaliana
	SRR5054272	PRJNA354949	seedlings	treatment at 40xpression	TabZIP60s overexpression line	250	unspecified	PAIRED	Arabidopsis thaliana
	SRR5054273	PRJNA354949	seedlings	without treatment	wild type	250	unspecified	PAIRED	Arabidopsis thaliana
	SRR5054274	PRJNA354949	seedlings	treatment at 40xpression	TabZIP60s overexpression line	250	unspecified	PAIRED	Arabidopsis thaliana
	SRR545203	PRJNA173214	leaves	/	35S:RPS4-HS	202	cDNA	PAIRED	Arabidopsis thaliana
	SRR545204	PRJNA173214	leaves	/	35S:RPS4-HS	202	cDNA	PAIRED	Arabidopsis thaliana
	SRR545205	PRJNA173214	leaves	/	35S:RPS4-HS	202	cDNA	PAIRED	Arabidopsis thaliana
	SRR545206	PRJNA173214	leaves	/	35S:RPS4-HS	202	cDNA	PAIRED	Arabidopsis thaliana
	SRR545207	PRJNA173214	leaves	/	35S:RPS4-HS	202	cDNA	PAIRED	Arabidopsis thaliana
	SRR545208	PRJNA173214	leaves	/	35S:RPS4-HS	202	cDNA	PAIRED	Arabidopsis thaliana
	SRR545209	PRJNA173214	leaves	/	35S:RPS4-HS	202	cDNA	PAIRED	Arabidopsis thaliana
	SRR545210	PRJNA173214	leaves	/	35S:RPS4-HS	202	cDNA	PAIRED	Arabidopsis thaliana
	SRR545211	PRJNA173214	leaves	/	35S:RPS4-HS	202	cDNA	PAIRED	Arabidopsis thaliana
	SRR545212	PRJNA173214	leaves	/	wild type	202	cDNA	PAIRED	Arabidopsis thaliana
	SRR545213	PRJNA173214	leaves	/	wild type	202	cDNA	PAIRED	Arabidopsis thaliana
	SRR545214	PRJNA173214	leaves	/	wild type	202	cDNA	PAIRED	Arabidopsis thaliana
	SRR545215	PRJNA173214	leaves	/	wild type	202	cDNA	PAIRED	Arabidopsis thaliana
	SRR545216	PRJNA173214	leaves	/	wild type	202	cDNA	PAIRED	Arabidopsis thaliana
	SRR545217	PRJNA173214	leaves	/	wild type	202	cDNA	PAIRED	Arabidopsis thaliana
	SRR545218	PRJNA173214	leaves	/	wild type	202	cDNA	PAIRED	Arabidopsis thaliana
	SRR545219	PRJNA173214	leaves	/	wild type	202	cDNA	PAIRED	Arabidopsis thaliana
	SRR545220	PRJNA173214	leaves	/	wild type	202	cDNA	PAIRED	Arabidopsis thaliana
	SRR5796518	PRJNA392695	pollen grains	control	cngc16-2 -/-	138	RANDOM	PAIRED	Arabidopsis thaliana
	SRR5796519	PRJNA392695	pollen grains	control	cngc16-2 -/-	138	RANDOM	PAIRED	Arabidopsis thaliana
	SRR5796520	PRJNA392695	pollen grains	control	wild type	100	RANDOM	PAIRED	Arabidopsis thaliana
	SRR5796521	PRJNA392695	pollen grains	control	wild type	100	RANDOM	PAIRED	Arabidopsis thaliana
	SRR5796526	PRJNA392695	pollen grains	control	cngc16-2 -/-	138	RANDOM	PAIRED	Arabidopsis thaliana
	SRR5796527	PRJNA392695	pollen grains	control	wild type	100	RANDOM	PAIRED	Arabidopsis thaliana
	SRR6821567	PRJNA437617	seedlings	untreated	wild type	201	cDNA	PAIRED	Arabidopsis thaliana
	SRR6821571	PRJNA437617	seedlings	untreated	wild type	202	cDNA	PAIRED	Arabidopsis thaliana
	SRR6821575	PRJNA437617	seedlings	untreated	wild type	201	cDNA	PAIRED	Arabidopsis thaliana
Abiotic_Dehydration	SRR2932365	PRJNA301696	seedlings	none (control)	28522613	SRR2932365	Col-0	101	cDNA
	SRR2932366	PRJNA301696	seedlings	none (control)	28522613	SRR2932366	Col-0	101	cDNA
	SRR2932367	PRJNA301696	seedlings	none (control)	28522613	SRR2932367	Col-0	101	cDNA
	SRR2932374	PRJNA301696	seedlings	dehydration (left on filter papers) for 1hr	28522613	SRR2932374	Col-0	101	cDNA
	SRR2932375	PRJNA301696	seedlings	dehydration (left on filter papers) for 1hr	28522613	SRR2932375	Col-0	101	cDNA
	SRR2932376	PRJNA301696	seedlings	dehydration (left on filter papers) for 1hr	28522613	SRR2932376	Col-0	101	cDNA
	SRR2932377	PRJNA301696	seedlings	dehydration (left on filter papers) for 3hrs	28522613	SRR2932377	Col-0	101	cDNA
	SRR2932378	PRJNA301696	seedlings	dehydration (left on filter papers) for 3hrs	28522613	SRR2932378	Col-0	101	cDNA
	SRR2932379	PRJNA301696	seedlings	dehydration (left on filter papers) for 3hrs	28522613	SRR2932379	Col-0	101	cDNA
	SRR5167788	PRJNA360931	leaves	Control	28399398, 28576840	SRR5167788	atg7-2	49	cDNA
	SRR5167789	PRJNA360931	leaves	Control	28399398, 28576840	SRR5167789	atg7-2	49	cDNA
	SRR5167790	PRJNA360931	leaves	Control	28399398, 28576840	SRR5167790	atg7-2	49	cDNA
	SRR5167791	PRJNA360931	leaves	Dehydration	28399398, 28576840	SRR5167791	atg7-2	49	cDNA
	SRR5167792	PRJNA360931	leaves	Dehydration	28399398, 28576840	SRR5167792	atg7-2	49	cDNA
	SRR5167793	PRJNA360931	leaves	Dehydration	28399398, 28576840	SRR5167793	atg7-2	49	cDNA
	SRR5167794	PRJNA360931	leaves	Starvation	28399398, 28576840	SRR5167794	atg7-2	49	cDNA
	SRR5167795	PRJNA360931	leaves	Starvation	28399398, 28576840	SRR5167795	atg7-2	49	cDNA
	SRR5167796	PRJNA360931	leaves	Control	28399398, 28576840	SRR5167796	bes1-D	49	cDNA
	SRR5167797	PRJNA360931	leaves	Control	28399398, 28576840	SRR5167797	bes1-D	49	cDNA
	SRR5167798	PRJNA360931	leaves	Control	28399398, 28576840	SRR5167798	bes1-D	49	cDNA
	SRR5167799	PRJNA360931	leaves	Dehydration	28399398, 28576840	SRR5167799	bes1-D	49	cDNA
	SRR5167800	PRJNA360931	leaves	Dehydration	28399398, 28576840	SRR5167800	bes1-D	49	cDNA
	SRR5167801	PRJNA360931	leaves	Dehydration	28399398, 28576840	SRR5167801	bes1-D	49	cDNA
	SRR5167802	PRJNA360931	leaves	Starvation	28399398, 28576840	SRR5167802	bes1-D	49	cDNA
	SRR5167803	PRJNA360931	leaves	Starvation	28399398, 28576840	SRR5167803	bes1-D	49	cDNA
	SRR5167804	PRJNA360931	leaves	Control	28399398, 28576840	SRR5167804	DSK2 RNAi	49	cDNA
	SRR5167805	PRJNA360931	leaves	Control	28399398, 28576840	SRR5167805	DSK2 RNAi	49	cDNA
	SRR5167806	PRJNA360931	leaves	Control	28399398, 28576840	SRR5167806	DSK2 RNAi	49	cDNA
	SRR5167807	PRJNA360931	leaves	Dehydration	28399398, 28576840	SRR5167807	DSK2 RNAi	49	cDNA
	SRR5167808	PRJNA360931	leaves	Dehydration	28399398, 28576840	SRR5167808	DSK2 RNAi	49	cDNA
	SRR5167809	PRJNA360931	leaves	Dehydration	28399398, 28576840	SRR5167809	DSK2 RNAi	49	cDNA
	SRR5167810	PRJNA360931	leaves	Starvation	28399398, 28576840	SRR5167810	DSK2 RNAi	49	cDNA
	SRR5167811	PRJNA360931	leaves	Starvation	28399398, 28576840	SRR5167811	DSK2 RNAi	49	cDNA
	SRR5167812	PRJNA360931	leaves	Control	28399398, 28576840	SRR5167812	bri1-301	49	cDNA
	SRR5167813	PRJNA360931	leaves	Control	28399398, 28576840	SRR5167813	bri1-301	49	cDNA
	SRR5167814	PRJNA360931	leaves	Control	28399398, 28576840	SRR5167814	bri1-301	49	cDNA
	SRR5167815	PRJNA360931	leaves	Dehydration	28399398, 28576840	SRR5167815	bri1-301	49	cDNA
	SRR5167816	PRJNA360931	leaves	Dehydration	28399398, 28576840	SRR5167816	bri1-301	49	cDNA
	SRR5167817	PRJNA360931	leaves	Dehydration	28399398, 28576840	SRR5167817	bri1-301	49	cDNA
	SRR5167818	PRJNA360931	leaves	Starvation	28399398, 28576840	SRR5167818	bri1-301	49	cDNA
	SRR5167819	PRJNA360931	leaves	Starvation	28399398, 28576840	SRR5167819	bri1-301	49	cDNA
	SRR5167820	PRJNA360931	leaves	Control	28399398, 28576840	SRR5167820	wrky53t	49	cDNA
	SRR5167821	PRJNA360931	leaves	Control	28399398, 28576840	SRR5167821	wrky53t	49	cDNA
	SRR5167822	PRJNA360931	leaves	Control	28399398, 28576840	SRR5167822	wrky53t	49	cDNA
	SRR5167823	PRJNA360931	leaves	Dehydration	28399398, 28576840	SRR5167823	wrky53t	49	cDNA
	SRR5167824	PRJNA360931	leaves	Dehydration	28399398, 28576840	SRR5167824	wrky53t	49	cDNA
	SRR5167825	PRJNA360931	leaves	Dehydration	28399398, 28576840	SRR5167825	wrky53t	49	cDNA
	SRR5167826	PRJNA360931	leaves	Control	28399398, 28576840	SRR5167826	wrky54oe	49	cDNA
	SRR5167827	PRJNA360931	leaves	Control	28399398, 28576840	SRR5167827	wrky54oe	49	cDNA
	SRR5167828	PRJNA360931	leaves	Control	28399398, 28576840	SRR5167828	wrky54oe	49	cDNA
	SRR5167829	PRJNA360931	leaves	Dehydration	28399398, 28576840	SRR5167829	wrky54oe	49	cDNA
	SRR5167830	PRJNA360931	leaves	Dehydration	28399398, 28576840	SRR5167830	wrky54oe	49	cDNA
	SRR5167831	PRJNA360931	leaves	Dehydration	28399398, 28576840	SRR5167831	wrky54oe	49	cDNA
	SRR5167832	PRJNA360931	leaves	Control	28399398, 28576840	SRR5167832	wrky54t	49	cDNA
	SRR5167833	PRJNA360931	leaves	Control	28399398, 28576840	SRR5167833	wrky54t	49	cDNA
	SRR5167834	PRJNA360931	leaves	Control	28399398, 28576840	SRR5167834	wrky54t	49	cDNA
	SRR5167835	PRJNA360931	leaves	Dehydration	28399398, 28576840	SRR5167835	wrky54t	49	cDNA
	SRR5167836	PRJNA360931	leaves	Dehydration	28399398, 28576840	SRR5167836	wrky54t	49	cDNA
	SRR5167837	PRJNA360931	leaves	Dehydration	28399398, 28576840	SRR5167837	wrky54t	49	cDNA
	SRR5167838	PRJNA360931	leaves	Control	28399398, 28576840	SRR5167838	wrky6	49	cDNA
	SRR5167839	PRJNA360931	leaves	Control	28399398, 28576840	SRR5167839	wrky6	49	cDNA
	SRR5167840	PRJNA360931	leaves	Control	28399398, 28576840	SRR5167840	wrky6	49	cDNA
	SRR5167841	PRJNA360931	leaves	Dehydration	28399398, 28576840	SRR5167841	wrky6	49	cDNA
	SRR5167842	PRJNA360931	leaves	Dehydration	28399398, 28576840	SRR5167842	wrky6	49	cDNA
	SRR5167843	PRJNA360931	leaves	Dehydration	28399398, 28576840	SRR5167843	wrky6	49	cDNA
	SRR5167844	PRJNA360931	leaves	Control	28399398, 28576840	SRR5167844	Col-0	49	cDNA
	SRR5167845	PRJNA360931	leaves	Control	28399398, 28576840	SRR5167845	Col-0	49	cDNA
	SRR5167846	PRJNA360931	leaves	Control	28399398, 28576840	SRR5167846	Col-0	49	cDNA
	SRR5167847	PRJNA360931	leaves	Dehydration	28399398, 28576840	SRR5167847	Col-0	49	cDNA
	SRR5167848	PRJNA360931	leaves	Dehydration	28399398, 28576840	SRR5167848	Col-0	49	cDNA
	SRR5167849	PRJNA360931	leaves	Dehydration	28399398, 28576840	SRR5167849	Col-0	49	cDNA
	SRR5167850	PRJNA360931	leaves	Starvation	28399398, 28576840	SRR5167850	Col-0	49	cDNA
	SRR5167851	PRJNA360931	leaves	Starvation	28399398, 28576840	SRR5167851	Col-0	49	cDNA
	SRR921311	PRJNA209324	rosette leaf	Watered condition (control)	24377444, 24744230	SRR921311	Col-0	101	cDNA
	SRR921312	PRJNA209324	rosette leaf	Watered condition (control)	24377444, 24744230	SRR921312	Col-0	101	cDNA
	SRR921313	PRJNA209324	rosette leaf	First drought stress	24377444, 24744230	SRR921313	Col-0	75	cDNA
	SRR921314	PRJNA209324	rosette leaf	First drought stress	24377444, 24744230	SRR921314	Col-0	75	cDNA
	SRR921315	PRJNA209324	rosette leaf	Third drought stress	24377444, 24744230	SRR921315	Col-0	75	cDNA
	SRR921316	PRJNA209324	rosette leaf	Third drought stress	24377444, 24744230	SRR921316	Col-0	75	cDNA
Abiotic_light	SRR8206428	PRJNA310623	seedlings	dark treatment	/	302	cDNA	PAIRED	Arabidopsis thaliana
	SRR8206429	PRJNA310623	seedlings	dark plus submergence treatment	/	302	cDNA	PAIRED	Arabidopsis thaliana
	SRR8206430	PRJNA310623	seedlings	dark treatment	i4g1-2	302	cDNA	PAIRED	Arabidopsis thaliana
	SRR8206431	PRJNA310623	seedlings	dark plus submergence treatment	i4g1-2	302	cDNA	PAIRED	Arabidopsis thaliana
	SRR8206432	PRJNA310623	seedlings	dark treatment	/	302	cDNA	PAIRED	Arabidopsis thaliana
	SRR8206433	PRJNA310623	seedlings	dark plus submergence treatment	/	302	cDNA	PAIRED	Arabidopsis thaliana
	SRR8206434	PRJNA310623	seedlings	dark treatment	/	302	cDNA	PAIRED	Arabidopsis thaliana
	SRR8206435	PRJNA310623	seedlings	dark plus submergence treatment	/	302	cDNA	PAIRED	Arabidopsis thaliana
	SRR8206436	PRJNA310623	seedlings	dark treatment	i4g1-2	302	cDNA	PAIRED	Arabidopsis thaliana
	SRR8206437	PRJNA310623	seedlings	dark plus submergence treatment	i4g1-2	302	cDNA	PAIRED	Arabidopsis thaliana
	SRR8206438	PRJNA310623	seedlings	dark treatment	/	302	cDNA	PAIRED	Arabidopsis thaliana
	SRR8206439	PRJNA310623	seedlings	dark plus submergence treatment	/	302	cDNA	PAIRED	Arabidopsis thaliana
	SRR8206440	PRJNA310623	seedlings	dark treatment	/	302	cDNA	PAIRED	Arabidopsis thaliana
	SRR8206441	PRJNA310623	seedlings	dark plus submergence treatment	/	302	cDNA	PAIRED	Arabidopsis thaliana
	SRR8206442	PRJNA310623	seedlings	dark treatment	i4g1-2	302	cDNA	PAIRED	Arabidopsis thaliana
	SRR8206443	PRJNA310623	seedlings	dark plus submergence treatment	i4g1-2	302	cDNA	PAIRED	Arabidopsis thaliana
	SRR8206444	PRJNA310623	seedlings	dark treatment	/	302	cDNA	PAIRED	Arabidopsis thaliana
	SRR8206445	PRJNA310623	seedlings	dark plus submergence treatment	/	302	cDNA	PAIRED	Arabidopsis thaliana
	SRR8206446	PRJNA310623	seedlings	dark treatment	/	302	cDNA	PAIRED	Arabidopsis thaliana
	SRR8206447	PRJNA310623	seedlings	dark plus submergence treatment	/	302	cDNA	PAIRED	Arabidopsis thaliana
	SRR8206448	PRJNA310623	seedlings	dark treatment	i4g1-2	302	cDNA	PAIRED	Arabidopsis thaliana
	SRR8206449	PRJNA310623	seedlings	dark plus submergence treatment	i4g1-2	302	cDNA	PAIRED	Arabidopsis thaliana
	SRR8206450	PRJNA310623	seedlings	dark treatment	/	302	cDNA	PAIRED	Arabidopsis thaliana
	SRR8206451	PRJNA310623	seedlings	dark plus submergence treatment	/	302	cDNA	PAIRED	Arabidopsis thaliana
	SRR1976466	PRJNA281364	rosette leaf	Control	hml1-2	50	cDNA	SINGLE	Arabidopsis thaliana
	SRR1976467	PRJNA281364	rosette leaf	Control	hml1-2	50	cDNA	SINGLE	Arabidopsis thaliana
	SRR1976468	PRJNA281364	rosette leaf	Control	ivd1-2	50	cDNA	SINGLE	Arabidopsis thaliana
	SRR1976469	PRJNA281364	rosette leaf	Control	ivd1-2	50	cDNA	SINGLE	Arabidopsis thaliana
	SRR1976470	PRJNA281364	rosette leaf	Control	CS60000	50	cDNA	SINGLE	Arabidopsis thaliana
	SRR1976471	PRJNA281364	rosette leaf	Control	CS60000	50	cDNA	SINGLE	Arabidopsis thaliana
	SRR1976472	PRJNA281364	rosette leaf	dark 1day	hml1-2	50	cDNA	SINGLE	Arabidopsis thaliana
	SRR1976473	PRJNA281364	rosette leaf	dark 1day	hml1-2	50	cDNA	SINGLE	Arabidopsis thaliana
	SRR1976474	PRJNA281364	rosette leaf	dark 1day	ivd1-2	50	cDNA	SINGLE	Arabidopsis thaliana
	SRR1976475	PRJNA281364	rosette leaf	dark 1day	ivd1-2	50	cDNA	SINGLE	Arabidopsis thaliana
	SRR1976476	PRJNA281364	rosette leaf	dark 1day	CS60000	50	cDNA	SINGLE	Arabidopsis thaliana
	SRR1976477	PRJNA281364	rosette leaf	dark 1day	CS60000	50	cDNA	SINGLE	Arabidopsis thaliana
	SRR1976478	PRJNA281364	rosette leaf	dark 2day	hml1-2	50	cDNA	SINGLE	Arabidopsis thaliana
	SRR1976479	PRJNA281364	rosette leaf	dark 2day	hml1-2	50	cDNA	SINGLE	Arabidopsis thaliana
	SRR1976480	PRJNA281364	rosette leaf	dark 2day	ivd1-2	50	cDNA	SINGLE	Arabidopsis thaliana
	SRR1976481	PRJNA281364	rosette leaf	dark 2day	ivd1-2	50	cDNA	SINGLE	Arabidopsis thaliana
	SRR1976482	PRJNA281364	rosette leaf	dark 2day	CS60000	50	cDNA	SINGLE	Arabidopsis thaliana
	SRR1976483	PRJNA281364	rosette leaf	dark 2day	CS60000	50	cDNA	SINGLE	Arabidopsis thaliana
	SRR1976484	PRJNA281364	rosette leaf	dark 3day	hml1-2	50	cDNA	SINGLE	Arabidopsis thaliana
	SRR1976485	PRJNA281364	rosette leaf	dark 3day	hml1-2	50	cDNA	SINGLE	Arabidopsis thaliana
	SRR1976486	PRJNA281364	rosette leaf	dark 3day	ivd1-2	50	cDNA	SINGLE	Arabidopsis thaliana
	SRR1976487	PRJNA281364	rosette leaf	dark 3day	ivd1-2	50	cDNA	SINGLE	Arabidopsis thaliana
	SRR1976488	PRJNA281364	rosette leaf	dark 3day	CS60000	50	cDNA	SINGLE	Arabidopsis thaliana
	SRR1976489	PRJNA281364	rosette leaf	dark 3day	CS60000	50	cDNA	SINGLE	Arabidopsis thaliana
	SRR1976490	PRJNA281364	rosette leaf	dark 6h	hml1-2	50	cDNA	SINGLE	Arabidopsis thaliana
	SRR1976491	PRJNA281364	rosette leaf	dark 6h	hml1-2	50	cDNA	SINGLE	Arabidopsis thaliana
	SRR1976492	PRJNA281364	rosette leaf	dark 6h	ivd1-2	50	cDNA	SINGLE	Arabidopsis thaliana
	SRR1976493	PRJNA281364	rosette leaf	dark 6h	ivd1-2	50	cDNA	SINGLE	Arabidopsis thaliana
	SRR1976494	PRJNA281364	rosette leaf	dark 6h	CS60000	50	cDNA	SINGLE	Arabidopsis thaliana
	SRR1976495	PRJNA281364	rosette leaf	dark 6h	CS60000	50	cDNA	SINGLE	Arabidopsis thaliana
	SRR1976496	PRJNA281364	rosette leaf	8h light/16h dark for 72h	hml1-2	50	cDNA	SINGLE	Arabidopsis thaliana
	SRR1976497	PRJNA281364	rosette leaf	8h light/16h dark for 72h	hml1-2	50	cDNA	SINGLE	Arabidopsis thaliana
	SRR1976498	PRJNA281364	rosette leaf	8h light/16h dark for 72h	ivd1-2	50	cDNA	SINGLE	Arabidopsis thaliana
	SRR1976499	PRJNA281364	rosette leaf	8h light/16h dark for 72h	ivd1-2	50	cDNA	SINGLE	Arabidopsis thaliana
	SRR1976500	PRJNA281364	rosette leaf	8h light/16h dark for 72h	CS60000	50	cDNA	SINGLE	Arabidopsis thaliana
	SRR1976501	PRJNA281364	rosette leaf	8h light/16h dark for 72h	CS60000	50	cDNA	SINGLE	Arabidopsis thaliana
	SRR3139504	PRJNA310623	seedlings	dark treatment	Col-0	302	cDNA	PAIRED	Arabidopsis thaliana
	SRR3139505	PRJNA310623	seedlings	dark plus submergence treatment	Col-0	302	cDNA	PAIRED	Arabidopsis thaliana
	SRR3139506	PRJNA310623	seedlings	dark treatment	Overexpressed SnRK1.1K48M in Col-0	302	cDNA	PAIRED	Arabidopsis thaliana
	SRR3139507	PRJNA310623	seedlings	dark plus submergence treatment	Overexpressed SnRK1.1K48M in Col-0	302	cDNA	PAIRED	Arabidopsis thaliana
	SRR3139508	PRJNA310623	seedlings	dark treatment	Col-0	302	cDNA	PAIRED	Arabidopsis thaliana
	SRR3139509	PRJNA310623	seedlings	dark plus submergence treatment	Col-0	302	cDNA	PAIRED	Arabidopsis thaliana
	SRR3139510	PRJNA310623	seedlings	dark treatment	Overexpressed SnRK1.1K48M in Col-0	302	cDNA	PAIRED	Arabidopsis thaliana
	SRR3139511	PRJNA310623	seedlings	dark plus submergence treatment	Overexpressed SnRK1.1K48M in Col-0	302	cDNA	PAIRED	Arabidopsis thaliana
	SRR3139512	PRJNA310623	seedlings	dark treatment	Col-0	302	cDNA	PAIRED	Arabidopsis thaliana
	SRR3139513	PRJNA310623	seedlings	dark plus submergence treatment	Col-0	302	cDNA	PAIRED	Arabidopsis thaliana
	SRR3139514	PRJNA310623	seedlings	dark treatment	Overexpressed SnRK1.1K48M in Col-0	302	cDNA	PAIRED	Arabidopsis thaliana
	SRR3139515	PRJNA310623	seedlings	dark plus submergence treatment	Overexpressed SnRK1.1K48M in Col-0	302	cDNA	PAIRED	Arabidopsis thaliana
	SRR3139516	PRJNA310623	seedlings	dark treatment	Col-0	302	cDNA	PAIRED	Arabidopsis thaliana
	SRR3139517	PRJNA310623	seedlings	dark plus submergence treatment	Col-0	302	cDNA	PAIRED	Arabidopsis thaliana
	SRR3139519	PRJNA310623	seedlings	dark treatment	Overexpressed SnRK1.1K48M in Col-0	302	cDNA	PAIRED	Arabidopsis thaliana
	SRR3139520	PRJNA310623	seedlings	dark plus submergence treatment	Overexpressed SnRK1.1K48M in Col-0	302	cDNA	PAIRED	Arabidopsis thaliana
	SRR3337062	PRJNA317322	seedlings	W light	control	51	cDNA	SINGLE	Arabidopsis thaliana
	SRR3337063	PRJNA317322	seedlings	W light	control	51	cDNA	SINGLE	Arabidopsis thaliana
	SRR3337064	PRJNA317322	seedlings	W light	control	51	cDNA	SINGLE	Arabidopsis thaliana
	SRR3337065	PRJNA317322	seedlings	W light	control	51	cDNA	SINGLE	Arabidopsis thaliana
	SRR3337066	PRJNA317322	seedlings	Shade	control	51	cDNA	SINGLE	Arabidopsis thaliana
	SRR3337067	PRJNA317322	seedlings	Shade	control	51	cDNA	SINGLE	Arabidopsis thaliana
	SRR3337068	PRJNA317322	seedlings	Shade	control	51	cDNA	SINGLE	Arabidopsis thaliana
	SRR3337069	PRJNA317322	seedlings	Shade	control	51	cDNA	SINGLE	Arabidopsis thaliana
	SRR3337070	PRJNA317322	seedlings	W light	CER6pro&gt;&gt;axr3-1::mCit	51	cDNA	SINGLE	Arabidopsis thaliana
	SRR3337071	PRJNA317322	seedlings	W light	CER6pro&gt;&gt;axr3-1::mCit	51	cDNA	SINGLE	Arabidopsis thaliana
	SRR3337072	PRJNA317322	seedlings	W light	CER6pro&gt;&gt;axr3-1::mCit	51	cDNA	SINGLE	Arabidopsis thaliana
	SRR3337073	PRJNA317322	seedlings	W light	CER6pro&gt;&gt;axr3-1::mCit	51	cDNA	SINGLE	Arabidopsis thaliana
	SRR3337074	PRJNA317322	seedlings	Shade	CER6pro&gt;&gt;axr3-1::mCit	51	cDNA	SINGLE	Arabidopsis thaliana
	SRR3337075	PRJNA317322	seedlings	Shade	CER6pro&gt;&gt;axr3-1::mCit	51	cDNA	SINGLE	Arabidopsis thaliana
	SRR3337076	PRJNA317322	seedlings	Shade	CER6pro&gt;&gt;axr3-1::mCit	51	cDNA	SINGLE	Arabidopsis thaliana
	SRR3337077	PRJNA317322	seedlings	Shade	CER6pro&gt;&gt;axr3-1::mCit	51	cDNA	SINGLE	Arabidopsis thaliana
	SRR5222796	PRJNA369530	cultured cell	Light Grown	/	191	cDNA	PAIRED	Arabidopsis thaliana
	SRR5222797	PRJNA369530	cultured cell	Light Grown	/	191	cDNA	PAIRED	Arabidopsis thaliana
	SRR5222798	PRJNA369530	cultured cell	Light Grown	/	191	cDNA	PAIRED	Arabidopsis thaliana
	SRR5222799	PRJNA369530	cultured cell	Light Grown	/	190	cDNA	PAIRED	Arabidopsis thaliana
	SRR5222800	PRJNA369530	cultured cell	RNA-seq_Dark Grown	/	191	cDNA	PAIRED	Arabidopsis thaliana
	SRR5222801	PRJNA369530	cultured cell	RNA-seq_Dark Grown	/	191	cDNA	PAIRED	Arabidopsis thaliana
	SRR5222802	PRJNA369530	cultured cell	RNA-seq_Dark Grown	/	192	cDNA	PAIRED	Arabidopsis thaliana
	SRR5222803	PRJNA369530	cultured cell	RNA-seq_Dark Grown	/	191	cDNA	PAIRED	Arabidopsis thaliana
	SRR5262948	PRJNA375085	root	light grown	/	152	cDNA	PAIRED	Arabidopsis thaliana
	SRR5262949	PRJNA375085	root	light grown	/	152	cDNA	PAIRED	Arabidopsis thaliana
	SRR5262950	PRJNA375085	root	light grown	/	152	cDNA	PAIRED	Arabidopsis thaliana
	SRR5262951	PRJNA375085	root	light grown	/	152	cDNA	PAIRED	Arabidopsis thaliana
	SRR5262952	PRJNA375085	root	light grown	/	145	cDNA	PAIRED	Arabidopsis thaliana
	SRR5262953	PRJNA375085	root	light grown	/	145	cDNA	PAIRED	Arabidopsis thaliana
	SRR5262954	PRJNA375085	root	light grown	/	145	cDNA	PAIRED	Arabidopsis thaliana
	SRR5262955	PRJNA375085	root	light grown	/	145	cDNA	PAIRED	Arabidopsis thaliana
	SRR5262956	PRJNA375085	root	light grown	/	152	cDNA	PAIRED	Arabidopsis thaliana
	SRR5262957	PRJNA375085	root	light grown	/	152	cDNA	PAIRED	Arabidopsis thaliana
	SRR5262958	PRJNA375085	root	light grown	/	152	cDNA	PAIRED	Arabidopsis thaliana
	SRR5262959	PRJNA375085	root	light grown	/	152	cDNA	PAIRED	Arabidopsis thaliana
	SRR5262960	PRJNA375085	root	light grown	/	144	cDNA	PAIRED	Arabidopsis thaliana
	SRR5262961	PRJNA375085	root	light grown	/	144	cDNA	PAIRED	Arabidopsis thaliana
	SRR5262962	PRJNA375085	root	light grown	/	144	cDNA	PAIRED	Arabidopsis thaliana
	SRR5262963	PRJNA375085	root	light grown	/	144	cDNA	PAIRED	Arabidopsis thaliana
	SRR5262964	PRJNA375085	root	light grown	/	152	cDNA	PAIRED	Arabidopsis thaliana
	SRR5262965	PRJNA375085	root	light grown	/	152	cDNA	PAIRED	Arabidopsis thaliana
	SRR5262966	PRJNA375085	root	light grown	/	152	cDNA	PAIRED	Arabidopsis thaliana
	SRR5262967	PRJNA375085	root	light grown	/	152	cDNA	PAIRED	Arabidopsis thaliana
	SRR5262968	PRJNA375085	root	light grown	/	144	cDNA	PAIRED	Arabidopsis thaliana
	SRR5262969	PRJNA375085	root	light grown	/	144	cDNA	PAIRED	Arabidopsis thaliana
	SRR5262970	PRJNA375085	root	light grown	/	144	cDNA	PAIRED	Arabidopsis thaliana
	SRR5262971	PRJNA375085	root	light grown	/	144	cDNA	PAIRED	Arabidopsis thaliana
	SRR5262972	PRJNA375085	root	light grown	/	152	cDNA	PAIRED	Arabidopsis thaliana
	SRR5262973	PRJNA375085	root	light grown	/	152	cDNA	PAIRED	Arabidopsis thaliana
	SRR5262974	PRJNA375085	root	light grown	/	152	cDNA	PAIRED	Arabidopsis thaliana
	SRR5262975	PRJNA375085	root	light grown	/	152	cDNA	PAIRED	Arabidopsis thaliana
	SRR5262976	PRJNA375085	root	light grown	/	145	cDNA	PAIRED	Arabidopsis thaliana
	SRR5262977	PRJNA375085	root	light grown	/	145	cDNA	PAIRED	Arabidopsis thaliana
	SRR5262978	PRJNA375085	root	light grown	/	145	cDNA	PAIRED	Arabidopsis thaliana
	SRR5262979	PRJNA375085	root	light grown	/	145	cDNA	PAIRED	Arabidopsis thaliana
	SRR5262980	PRJNA375085	root	light grown	/	152	cDNA	PAIRED	Arabidopsis thaliana
	SRR5262981	PRJNA375085	root	light grown	/	152	cDNA	PAIRED	Arabidopsis thaliana
	SRR5262982	PRJNA375085	root	light grown	/	152	cDNA	PAIRED	Arabidopsis thaliana
	SRR5262983	PRJNA375085	root	light grown	/	152	cDNA	PAIRED	Arabidopsis thaliana
	SRR5262984	PRJNA375085	root	light grown	/	144	cDNA	PAIRED	Arabidopsis thaliana
	SRR5262985	PRJNA375085	root	light grown	/	144	cDNA	PAIRED	Arabidopsis thaliana
	SRR5262986	PRJNA375085	root	light grown	/	144	cDNA	PAIRED	Arabidopsis thaliana
	SRR5262987	PRJNA375085	root	light grown	/	144	cDNA	PAIRED	Arabidopsis thaliana
	SRR5262988	PRJNA375085	root	light grown	/	152	cDNA	PAIRED	Arabidopsis thaliana
	SRR5262989	PRJNA375085	root	light grown	/	152	cDNA	PAIRED	Arabidopsis thaliana
	SRR5262990	PRJNA375085	root	light grown	/	152	cDNA	PAIRED	Arabidopsis thaliana
	SRR5262991	PRJNA375085	root	light grown	/	152	cDNA	PAIRED	Arabidopsis thaliana
	SRR5262992	PRJNA375085	root	light grown	/	143	cDNA	PAIRED	Arabidopsis thaliana
	SRR5262993	PRJNA375085	root	light grown	/	144	cDNA	PAIRED	Arabidopsis thaliana
	SRR5262994	PRJNA375085	root	light grown	/	143	cDNA	PAIRED	Arabidopsis thaliana
	SRR5262995	PRJNA375085	root	light grown	/	144	cDNA	PAIRED	Arabidopsis thaliana
	SRR5262996	PRJNA375085	root	light grown	/	152	cDNA	PAIRED	Arabidopsis thaliana
	SRR5262997	PRJNA375085	root	light grown	/	152	cDNA	PAIRED	Arabidopsis thaliana
	SRR5262998	PRJNA375085	root	light grown	/	152	cDNA	PAIRED	Arabidopsis thaliana
	SRR5262999	PRJNA375085	root	light grown	/	152	cDNA	PAIRED	Arabidopsis thaliana
	SRR5263000	PRJNA375085	root	light grown	/	143	cDNA	PAIRED	Arabidopsis thaliana
	SRR5263001	PRJNA375085	root	light grown	/	143	cDNA	PAIRED	Arabidopsis thaliana
	SRR5263002	PRJNA375085	root	light grown	/	143	cDNA	PAIRED	Arabidopsis thaliana
	SRR5263003	PRJNA375085	root	light grown	/	143	cDNA	PAIRED	Arabidopsis thaliana
	SRR5263004	PRJNA375085	root	light grown	/	152	cDNA	PAIRED	Arabidopsis thaliana
	SRR5263005	PRJNA375085	root	light grown	/	152	cDNA	PAIRED	Arabidopsis thaliana
	SRR5263006	PRJNA375085	root	light grown	/	152	cDNA	PAIRED	Arabidopsis thaliana
	SRR5263007	PRJNA375085	root	light grown	/	152	cDNA	PAIRED	Arabidopsis thaliana
	SRR5263008	PRJNA375085	root	light grown	/	143	cDNA	PAIRED	Arabidopsis thaliana
	SRR5263009	PRJNA375085	root	light grown	/	143	cDNA	PAIRED	Arabidopsis thaliana
	SRR5263010	PRJNA375085	root	light grown	/	143	cDNA	PAIRED	Arabidopsis thaliana
	SRR5263011	PRJNA375085	root	light grown	/	143	cDNA	PAIRED	Arabidopsis thaliana
	SRR5263012	PRJNA375085	root	light grown	/	152	cDNA	PAIRED	Arabidopsis thaliana
	SRR5263013	PRJNA375085	root	light grown	/	152	cDNA	PAIRED	Arabidopsis thaliana
	SRR5263014	PRJNA375085	root	light grown	/	152	cDNA	PAIRED	Arabidopsis thaliana
	SRR5263015	PRJNA375085	root	light grown	/	152	cDNA	PAIRED	Arabidopsis thaliana
	SRR5263016	PRJNA375085	root	light grown	/	144	cDNA	PAIRED	Arabidopsis thaliana
	SRR5263017	PRJNA375085	root	light grown	/	144	cDNA	PAIRED	Arabidopsis thaliana
	SRR5263018	PRJNA375085	root	light grown	/	144	cDNA	PAIRED	Arabidopsis thaliana
	SRR5263019	PRJNA375085	root	light grown	/	144	cDNA	PAIRED	Arabidopsis thaliana
	SRR5263020	PRJNA375085	root	dark grown	/	152	cDNA	PAIRED	Arabidopsis thaliana
	SRR5263021	PRJNA375085	root	dark grown	/	152	cDNA	PAIRED	Arabidopsis thaliana
	SRR5263022	PRJNA375085	root	dark grown	/	152	cDNA	PAIRED	Arabidopsis thaliana
	SRR5263023	PRJNA375085	root	dark grown	/	152	cDNA	PAIRED	Arabidopsis thaliana
	SRR5263024	PRJNA375085	root	dark grown	/	144	cDNA	PAIRED	Arabidopsis thaliana
	SRR5263025	PRJNA375085	root	dark grown	/	144	cDNA	PAIRED	Arabidopsis thaliana
	SRR5263026	PRJNA375085	root	dark grown	/	144	cDNA	PAIRED	Arabidopsis thaliana
	SRR5263027	PRJNA375085	root	dark grown	/	144	cDNA	PAIRED	Arabidopsis thaliana
	SRR5263028	PRJNA375085	root	dark grown	/	152	cDNA	PAIRED	Arabidopsis thaliana
	SRR5263029	PRJNA375085	root	dark grown	/	152	cDNA	PAIRED	Arabidopsis thaliana
	SRR5263030	PRJNA375085	root	dark grown	/	152	cDNA	PAIRED	Arabidopsis thaliana
	SRR5263031	PRJNA375085	root	dark grown	/	152	cDNA	PAIRED	Arabidopsis thaliana
	SRR5263032	PRJNA375085	root	dark grown	/	144	cDNA	PAIRED	Arabidopsis thaliana
	SRR5263033	PRJNA375085	root	dark grown	/	144	cDNA	PAIRED	Arabidopsis thaliana
	SRR5263034	PRJNA375085	root	dark grown	/	144	cDNA	PAIRED	Arabidopsis thaliana
	SRR5263035	PRJNA375085	root	dark grown	/	144	cDNA	PAIRED	Arabidopsis thaliana
	SRR5263036	PRJNA375085	root	dark grown	/	152	cDNA	PAIRED	Arabidopsis thaliana
	SRR5263037	PRJNA375085	root	dark grown	/	152	cDNA	PAIRED	Arabidopsis thaliana
	SRR5263038	PRJNA375085	root	dark grown	/	152	cDNA	PAIRED	Arabidopsis thaliana
	SRR5263039	PRJNA375085	root	dark grown	/	152	cDNA	PAIRED	Arabidopsis thaliana
	SRR5263040	PRJNA375085	root	dark grown	/	144	cDNA	PAIRED	Arabidopsis thaliana
	SRR5263041	PRJNA375085	root	dark grown	/	144	cDNA	PAIRED	Arabidopsis thaliana
	SRR5263042	PRJNA375085	root	dark grown	/	144	cDNA	PAIRED	Arabidopsis thaliana
	SRR5263043	PRJNA375085	root	dark grown	/	144	cDNA	PAIRED	Arabidopsis thaliana
	SRR5263044	PRJNA375085	root	dark grown	/	152	cDNA	PAIRED	Arabidopsis thaliana
	SRR5263045	PRJNA375085	root	dark grown	/	152	cDNA	PAIRED	Arabidopsis thaliana
	SRR5263046	PRJNA375085	root	dark grown	/	152	cDNA	PAIRED	Arabidopsis thaliana
	SRR5263047	PRJNA375085	root	dark grown	/	152	cDNA	PAIRED	Arabidopsis thaliana
	SRR5263048	PRJNA375085	root	dark grown	/	143	cDNA	PAIRED	Arabidopsis thaliana
	SRR5263049	PRJNA375085	root	dark grown	/	143	cDNA	PAIRED	Arabidopsis thaliana
	SRR5263050	PRJNA375085	root	dark grown	/	143	cDNA	PAIRED	Arabidopsis thaliana
	SRR5263051	PRJNA375085	root	dark grown	/	143	cDNA	PAIRED	Arabidopsis thaliana
	SRR5263052	PRJNA375085	root	dark grown	/	152	cDNA	PAIRED	Arabidopsis thaliana
	SRR5263053	PRJNA375085	root	dark grown	/	152	cDNA	PAIRED	Arabidopsis thaliana
	SRR5263054	PRJNA375085	root	dark grown	/	152	cDNA	PAIRED	Arabidopsis thaliana
	SRR5263055	PRJNA375085	root	dark grown	/	152	cDNA	PAIRED	Arabidopsis thaliana
	SRR5263056	PRJNA375085	root	dark grown	/	143	cDNA	PAIRED	Arabidopsis thaliana
	SRR5263057	PRJNA375085	root	dark grown	/	143	cDNA	PAIRED	Arabidopsis thaliana
	SRR5263058	PRJNA375085	root	dark grown	/	143	cDNA	PAIRED	Arabidopsis thaliana
	SRR5263059	PRJNA375085	root	dark grown	/	143	cDNA	PAIRED	Arabidopsis thaliana
	SRR5263060	PRJNA375085	root	dark grown	/	152	cDNA	PAIRED	Arabidopsis thaliana
	SRR5263061	PRJNA375085	root	dark grown	/	152	cDNA	PAIRED	Arabidopsis thaliana
	SRR5263062	PRJNA375085	root	dark grown	/	152	cDNA	PAIRED	Arabidopsis thaliana
	SRR5263063	PRJNA375085	root	dark grown	/	152	cDNA	PAIRED	Arabidopsis thaliana
	SRR5263064	PRJNA375085	root	dark grown	/	145	cDNA	PAIRED	Arabidopsis thaliana
	SRR5263065	PRJNA375085	root	dark grown	/	145	cDNA	PAIRED	Arabidopsis thaliana
	SRR5263066	PRJNA375085	root	dark grown	/	145	cDNA	PAIRED	Arabidopsis thaliana
	SRR5263067	PRJNA375085	root	dark grown	/	145	cDNA	PAIRED	Arabidopsis thaliana
	SRR5263068	PRJNA375085	root	dark grown	/	152	cDNA	PAIRED	Arabidopsis thaliana
	SRR5263069	PRJNA375085	root	dark grown	/	152	cDNA	PAIRED	Arabidopsis thaliana
	SRR5263070	PRJNA375085	root	dark grown	/	152	cDNA	PAIRED	Arabidopsis thaliana
	SRR5263071	PRJNA375085	root	dark grown	/	152	cDNA	PAIRED	Arabidopsis thaliana
	SRR5263072	PRJNA375085	root	dark grown	/	145	cDNA	PAIRED	Arabidopsis thaliana
	SRR5263073	PRJNA375085	root	dark grown	/	145	cDNA	PAIRED	Arabidopsis thaliana
	SRR5263074	PRJNA375085	root	dark grown	/	145	cDNA	PAIRED	Arabidopsis thaliana
	SRR5263075	PRJNA375085	root	dark grown	/	145	cDNA	PAIRED	Arabidopsis thaliana
	SRR5263076	PRJNA375085	root	dark grown	/	152	cDNA	PAIRED	Arabidopsis thaliana
	SRR5263077	PRJNA375085	root	dark grown	/	152	cDNA	PAIRED	Arabidopsis thaliana
	SRR5263078	PRJNA375085	root	dark grown	/	152	cDNA	PAIRED	Arabidopsis thaliana
	SRR5263079	PRJNA375085	root	dark grown	/	152	cDNA	PAIRED	Arabidopsis thaliana
	SRR5263080	PRJNA375085	root	dark grown	/	144	cDNA	PAIRED	Arabidopsis thaliana
	SRR5263081	PRJNA375085	root	dark grown	/	145	cDNA	PAIRED	Arabidopsis thaliana
	SRR5263082	PRJNA375085	root	dark grown	/	144	cDNA	PAIRED	Arabidopsis thaliana
	SRR5263083	PRJNA375085	root	dark grown	/	144	cDNA	PAIRED	Arabidopsis thaliana
	SRR5263084	PRJNA375085	root	dark grown	/	152	cDNA	PAIRED	Arabidopsis thaliana
	SRR5263085	PRJNA375085	root	dark grown	/	152	cDNA	PAIRED	Arabidopsis thaliana
	SRR5263086	PRJNA375085	root	dark grown	/	152	cDNA	PAIRED	Arabidopsis thaliana
	SRR5263087	PRJNA375085	root	dark grown	/	152	cDNA	PAIRED	Arabidopsis thaliana
	SRR5263088	PRJNA375085	root	dark grown	/	146	cDNA	PAIRED	Arabidopsis thaliana
	SRR5263089	PRJNA375085	root	dark grown	/	147	cDNA	PAIRED	Arabidopsis thaliana
	SRR5263090	PRJNA375085	root	dark grown	/	146	cDNA	PAIRED	Arabidopsis thaliana
	SRR5263091	PRJNA375085	root	dark grown	/	146	cDNA	PAIRED	Arabidopsis thaliana
	SRR5263092	PRJNA375085	root	light grown	/	152	cDNA	PAIRED	Arabidopsis thaliana
	SRR5263093	PRJNA375085	root	light grown	/	152	cDNA	PAIRED	Arabidopsis thaliana
	SRR5263094	PRJNA375085	root	light grown	/	152	cDNA	PAIRED	Arabidopsis thaliana
	SRR5263095	PRJNA375085	root	light grown	/	152	cDNA	PAIRED	Arabidopsis thaliana
	SRR5263096	PRJNA375085	root	light grown	/	144	cDNA	PAIRED	Arabidopsis thaliana
	SRR5263097	PRJNA375085	root	light grown	/	144	cDNA	PAIRED	Arabidopsis thaliana
	SRR5263098	PRJNA375085	root	light grown	/	144	cDNA	PAIRED	Arabidopsis thaliana
	SRR5263099	PRJNA375085	root	light grown	/	144	cDNA	PAIRED	Arabidopsis thaliana
	SRR5263100	PRJNA375085	root	light grown	/	152	cDNA	PAIRED	Arabidopsis thaliana
	SRR5263101	PRJNA375085	root	light grown	/	152	cDNA	PAIRED	Arabidopsis thaliana
	SRR5263102	PRJNA375085	root	light grown	/	152	cDNA	PAIRED	Arabidopsis thaliana
	SRR5263103	PRJNA375085	root	light grown	/	152	cDNA	PAIRED	Arabidopsis thaliana
	SRR5263104	PRJNA375085	root	light grown	/	143	cDNA	PAIRED	Arabidopsis thaliana
	SRR5263105	PRJNA375085	root	light grown	/	143	cDNA	PAIRED	Arabidopsis thaliana
	SRR5263106	PRJNA375085	root	light grown	/	143	cDNA	PAIRED	Arabidopsis thaliana
	SRR5263107	PRJNA375085	root	light grown	/	143	cDNA	PAIRED	Arabidopsis thaliana
	SRR5263108	PRJNA375085	root	light grown	/	152	cDNA	PAIRED	Arabidopsis thaliana
	SRR5263109	PRJNA375085	root	light grown	/	152	cDNA	PAIRED	Arabidopsis thaliana
	SRR5263110	PRJNA375085	root	light grown	/	152	cDNA	PAIRED	Arabidopsis thaliana
	SRR5263111	PRJNA375085	root	light grown	/	152	cDNA	PAIRED	Arabidopsis thaliana
	SRR5263112	PRJNA375085	root	light grown	/	144	cDNA	PAIRED	Arabidopsis thaliana
	SRR5263113	PRJNA375085	root	light grown	/	144	cDNA	PAIRED	Arabidopsis thaliana
	SRR5263114	PRJNA375085	root	light grown	/	144	cDNA	PAIRED	Arabidopsis thaliana
	SRR5263115	PRJNA375085	root	light grown	/	144	cDNA	PAIRED	Arabidopsis thaliana
	SRR5263116	PRJNA375085	root	light grown	/	152	cDNA	PAIRED	Arabidopsis thaliana
	SRR5263117	PRJNA375085	root	light grown	/	152	cDNA	PAIRED	Arabidopsis thaliana
	SRR5263118	PRJNA375085	root	light grown	/	152	cDNA	PAIRED	Arabidopsis thaliana
	SRR5263119	PRJNA375085	root	light grown	/	152	cDNA	PAIRED	Arabidopsis thaliana
	SRR5263120	PRJNA375085	root	light grown	/	144	cDNA	PAIRED	Arabidopsis thaliana
	SRR5263121	PRJNA375085	root	light grown	/	144	cDNA	PAIRED	Arabidopsis thaliana
	SRR5263122	PRJNA375085	root	light grown	/	144	cDNA	PAIRED	Arabidopsis thaliana
	SRR5263123	PRJNA375085	root	light grown	/	144	cDNA	PAIRED	Arabidopsis thaliana
	SRR5263124	PRJNA375085	root	light grown	/	152	cDNA	PAIRED	Arabidopsis thaliana
	SRR5263125	PRJNA375085	root	light grown	/	152	cDNA	PAIRED	Arabidopsis thaliana
	SRR5263126	PRJNA375085	root	light grown	/	152	cDNA	PAIRED	Arabidopsis thaliana
	SRR5263127	PRJNA375085	root	light grown	/	152	cDNA	PAIRED	Arabidopsis thaliana
	SRR5263128	PRJNA375085	root	light grown	/	144	cDNA	PAIRED	Arabidopsis thaliana
	SRR5263129	PRJNA375085	root	light grown	/	145	cDNA	PAIRED	Arabidopsis thaliana
	SRR5263130	PRJNA375085	root	light grown	/	145	cDNA	PAIRED	Arabidopsis thaliana
	SRR5263131	PRJNA375085	root	light grown	/	145	cDNA	PAIRED	Arabidopsis thaliana
	SRR5263132	PRJNA375085	root	light grown	/	152	cDNA	PAIRED	Arabidopsis thaliana
	SRR5263133	PRJNA375085	root	light grown	/	152	cDNA	PAIRED	Arabidopsis thaliana
	SRR5263134	PRJNA375085	root	light grown	/	152	cDNA	PAIRED	Arabidopsis thaliana
	SRR5263135	PRJNA375085	root	light grown	/	152	cDNA	PAIRED	Arabidopsis thaliana
	SRR5263136	PRJNA375085	root	light grown	/	145	cDNA	PAIRED	Arabidopsis thaliana
	SRR5263137	PRJNA375085	root	light grown	/	145	cDNA	PAIRED	Arabidopsis thaliana
	SRR5263138	PRJNA375085	root	light grown	/	145	cDNA	PAIRED	Arabidopsis thaliana
	SRR5263139	PRJNA375085	root	light grown	/	145	cDNA	PAIRED	Arabidopsis thaliana
	SRR5263140	PRJNA375085	root	light grown	/	152	cDNA	PAIRED	Arabidopsis thaliana
	SRR5263141	PRJNA375085	root	light grown	/	152	cDNA	PAIRED	Arabidopsis thaliana
	SRR5263142	PRJNA375085	root	light grown	/	152	cDNA	PAIRED	Arabidopsis thaliana
	SRR5263143	PRJNA375085	root	light grown	/	152	cDNA	PAIRED	Arabidopsis thaliana
	SRR5263144	PRJNA375085	root	light grown	/	143	cDNA	PAIRED	Arabidopsis thaliana
	SRR5263145	PRJNA375085	root	light grown	/	143	cDNA	PAIRED	Arabidopsis thaliana
	SRR5263146	PRJNA375085	root	light grown	/	143	cDNA	PAIRED	Arabidopsis thaliana
	SRR5263147	PRJNA375085	root	light grown	/	143	cDNA	PAIRED	Arabidopsis thaliana
	SRR5263148	PRJNA375085	root	light grown	/	152	cDNA	PAIRED	Arabidopsis thaliana
	SRR5263149	PRJNA375085	root	light grown	/	152	cDNA	PAIRED	Arabidopsis thaliana
	SRR5263150	PRJNA375085	root	light grown	/	152	cDNA	PAIRED	Arabidopsis thaliana
	SRR5263151	PRJNA375085	root	light grown	/	152	cDNA	PAIRED	Arabidopsis thaliana
	SRR5263152	PRJNA375085	root	light grown	/	142	cDNA	PAIRED	Arabidopsis thaliana
	SRR5263153	PRJNA375085	root	light grown	/	143	cDNA	PAIRED	Arabidopsis thaliana
	SRR5263154	PRJNA375085	root	light grown	/	143	cDNA	PAIRED	Arabidopsis thaliana
	SRR5263155	PRJNA375085	root	light grown	/	143	cDNA	PAIRED	Arabidopsis thaliana
	SRR5263156	PRJNA375085	root	light grown	/	152	cDNA	PAIRED	Arabidopsis thaliana
	SRR5263157	PRJNA375085	root	light grown	/	152	cDNA	PAIRED	Arabidopsis thaliana
	SRR5263158	PRJNA375085	root	light grown	/	152	cDNA	PAIRED	Arabidopsis thaliana
	SRR5263159	PRJNA375085	root	light grown	/	152	cDNA	PAIRED	Arabidopsis thaliana
	SRR5263160	PRJNA375085	root	light grown	/	143	cDNA	PAIRED	Arabidopsis thaliana
	SRR5263161	PRJNA375085	root	light grown	/	143	cDNA	PAIRED	Arabidopsis thaliana
	SRR5263162	PRJNA375085	root	light grown	/	143	cDNA	PAIRED	Arabidopsis thaliana
	SRR5263163	PRJNA375085	root	light grown	/	143	cDNA	PAIRED	Arabidopsis thaliana
	SRR5263164	PRJNA375085	root	dark grown	/	152	cDNA	PAIRED	Arabidopsis thaliana
	SRR5263165	PRJNA375085	root	dark grown	/	152	cDNA	PAIRED	Arabidopsis thaliana
	SRR5263166	PRJNA375085	root	dark grown	/	152	cDNA	PAIRED	Arabidopsis thaliana
	SRR5263167	PRJNA375085	root	dark grown	/	152	cDNA	PAIRED	Arabidopsis thaliana
	SRR5263168	PRJNA375085	root	dark grown	/	144	cDNA	PAIRED	Arabidopsis thaliana
	SRR5263169	PRJNA375085	root	dark grown	/	144	cDNA	PAIRED	Arabidopsis thaliana
	SRR5263170	PRJNA375085	root	dark grown	/	144	cDNA	PAIRED	Arabidopsis thaliana
	SRR5263171	PRJNA375085	root	dark grown	/	144	cDNA	PAIRED	Arabidopsis thaliana
	SRR5263172	PRJNA375085	root	dark grown	/	152	cDNA	PAIRED	Arabidopsis thaliana
	SRR5263173	PRJNA375085	root	dark grown	/	152	cDNA	PAIRED	Arabidopsis thaliana
	SRR5263174	PRJNA375085	root	dark grown	/	152	cDNA	PAIRED	Arabidopsis thaliana
	SRR5263175	PRJNA375085	root	dark grown	/	152	cDNA	PAIRED	Arabidopsis thaliana
	SRR5263176	PRJNA375085	root	dark grown	/	144	cDNA	PAIRED	Arabidopsis thaliana
	SRR5263177	PRJNA375085	root	dark grown	/	144	cDNA	PAIRED	Arabidopsis thaliana
	SRR5263178	PRJNA375085	root	dark grown	/	144	cDNA	PAIRED	Arabidopsis thaliana
	SRR5263179	PRJNA375085	root	dark grown	/	144	cDNA	PAIRED	Arabidopsis thaliana
	SRR5263180	PRJNA375085	root	dark grown	/	152	cDNA	PAIRED	Arabidopsis thaliana
	SRR5263181	PRJNA375085	root	dark grown	/	152	cDNA	PAIRED	Arabidopsis thaliana
	SRR5263182	PRJNA375085	root	dark grown	/	152	cDNA	PAIRED	Arabidopsis thaliana
	SRR5263183	PRJNA375085	root	dark grown	/	152	cDNA	PAIRED	Arabidopsis thaliana
	SRR5263184	PRJNA375085	root	dark grown	/	143	cDNA	PAIRED	Arabidopsis thaliana
	SRR5263185	PRJNA375085	root	dark grown	/	143	cDNA	PAIRED	Arabidopsis thaliana
	SRR5263186	PRJNA375085	root	dark grown	/	143	cDNA	PAIRED	Arabidopsis thaliana
	SRR5263187	PRJNA375085	root	dark grown	/	143	cDNA	PAIRED	Arabidopsis thaliana
	SRR5263188	PRJNA375085	root	dark grown	/	152	cDNA	PAIRED	Arabidopsis thaliana
	SRR5263189	PRJNA375085	root	dark grown	/	152	cDNA	PAIRED	Arabidopsis thaliana
	SRR5263190	PRJNA375085	root	dark grown	/	152	cDNA	PAIRED	Arabidopsis thaliana
	SRR5263191	PRJNA375085	root	dark grown	/	152	cDNA	PAIRED	Arabidopsis thaliana
	SRR5263192	PRJNA375085	root	dark grown	/	144	cDNA	PAIRED	Arabidopsis thaliana
	SRR5263193	PRJNA375085	root	dark grown	/	144	cDNA	PAIRED	Arabidopsis thaliana
	SRR5263194	PRJNA375085	root	dark grown	/	144	cDNA	PAIRED	Arabidopsis thaliana
	SRR5263195	PRJNA375085	root	dark grown	/	144	cDNA	PAIRED	Arabidopsis thaliana
	SRR5263196	PRJNA375085	root	dark grown	/	152	cDNA	PAIRED	Arabidopsis thaliana
	SRR5263197	PRJNA375085	root	dark grown	/	152	cDNA	PAIRED	Arabidopsis thaliana
	SRR5263198	PRJNA375085	root	dark grown	/	152	cDNA	PAIRED	Arabidopsis thaliana
	SRR5263199	PRJNA375085	root	dark grown	/	152	cDNA	PAIRED	Arabidopsis thaliana
	SRR5263200	PRJNA375085	root	dark grown	/	144	cDNA	PAIRED	Arabidopsis thaliana
	SRR5263201	PRJNA375085	root	dark grown	/	145	cDNA	PAIRED	Arabidopsis thaliana
	SRR5263202	PRJNA375085	root	dark grown	/	145	cDNA	PAIRED	Arabidopsis thaliana
	SRR5263203	PRJNA375085	root	dark grown	/	145	cDNA	PAIRED	Arabidopsis thaliana
	SRR5263204	PRJNA375085	root	dark grown	/	152	cDNA	PAIRED	Arabidopsis thaliana
	SRR5263205	PRJNA375085	root	dark grown	/	152	cDNA	PAIRED	Arabidopsis thaliana
	SRR5263206	PRJNA375085	root	dark grown	/	152	cDNA	PAIRED	Arabidopsis thaliana
	SRR5263207	PRJNA375085	root	dark grown	/	152	cDNA	PAIRED	Arabidopsis thaliana
	SRR5263208	PRJNA375085	root	dark grown	/	144	cDNA	PAIRED	Arabidopsis thaliana
	SRR5263209	PRJNA375085	root	dark grown	/	144	cDNA	PAIRED	Arabidopsis thaliana
	SRR5263210	PRJNA375085	root	dark grown	/	144	cDNA	PAIRED	Arabidopsis thaliana
	SRR5263211	PRJNA375085	root	dark grown	/	144	cDNA	PAIRED	Arabidopsis thaliana
	SRR5263212	PRJNA375085	root	dark grown	/	152	cDNA	PAIRED	Arabidopsis thaliana
	SRR5263213	PRJNA375085	root	dark grown	/	152	cDNA	PAIRED	Arabidopsis thaliana
	SRR5263214	PRJNA375085	root	dark grown	/	152	cDNA	PAIRED	Arabidopsis thaliana
	SRR5263215	PRJNA375085	root	dark grown	/	152	cDNA	PAIRED	Arabidopsis thaliana
	SRR5263216	PRJNA375085	root	dark grown	/	144	cDNA	PAIRED	Arabidopsis thaliana
	SRR5263217	PRJNA375085	root	dark grown	/	145	cDNA	PAIRED	Arabidopsis thaliana
	SRR5263218	PRJNA375085	root	dark grown	/	145	cDNA	PAIRED	Arabidopsis thaliana
	SRR5263219	PRJNA375085	root	dark grown	/	145	cDNA	PAIRED	Arabidopsis thaliana
	SRR5263220	PRJNA375085	root	dark grown	/	152	cDNA	PAIRED	Arabidopsis thaliana
	SRR5263221	PRJNA375085	root	dark grown	/	152	cDNA	PAIRED	Arabidopsis thaliana
	SRR5263222	PRJNA375085	root	dark grown	/	152	cDNA	PAIRED	Arabidopsis thaliana
	SRR5263223	PRJNA375085	root	dark grown	/	152	cDNA	PAIRED	Arabidopsis thaliana
	SRR5263224	PRJNA375085	root	dark grown	/	140	cDNA	PAIRED	Arabidopsis thaliana
	SRR5263225	PRJNA375085	root	dark grown	/	140	cDNA	PAIRED	Arabidopsis thaliana
	SRR5263226	PRJNA375085	root	dark grown	/	140	cDNA	PAIRED	Arabidopsis thaliana
	SRR5263227	PRJNA375085	root	dark grown	/	140	cDNA	PAIRED	Arabidopsis thaliana
	SRR5263228	PRJNA375085	root	dark grown	/	152	cDNA	PAIRED	Arabidopsis thaliana
	SRR5263229	PRJNA375085	root	dark grown	/	152	cDNA	PAIRED	Arabidopsis thaliana
	SRR5263230	PRJNA375085	root	dark grown	/	152	cDNA	PAIRED	Arabidopsis thaliana
	SRR5263231	PRJNA375085	root	dark grown	/	152	cDNA	PAIRED	Arabidopsis thaliana
	SRR5263232	PRJNA375085	root	dark grown	/	145	cDNA	PAIRED	Arabidopsis thaliana
	SRR5263233	PRJNA375085	root	dark grown	/	145	cDNA	PAIRED	Arabidopsis thaliana
	SRR5263234	PRJNA375085	root	dark grown	/	145	cDNA	PAIRED	Arabidopsis thaliana
	SRR5263235	PRJNA375085	root	dark grown	/	145	cDNA	PAIRED	Arabidopsis thaliana
	SRR6466833	PRJNA429734	seedlings	dark condition	wild type	47	cDNA	SINGLE	Arabidopsis thaliana
	SRR6466834	PRJNA429734	seedlings	dark condition	hy5	47	cDNA	SINGLE	Arabidopsis thaliana
	SRR6466835	PRJNA429734	seedlings	blue light condition	wild type	47	cDNA	SINGLE	Arabidopsis thaliana
	SRR6466836	PRJNA429734	seedlings	blue light condition	hy5	47	cDNA	SINGLE	Arabidopsis thaliana
	SRR6989660	PRJNA449911	seedlings	Light	wild type	50	cDNA	SINGLE	Arabidopsis thaliana
	SRR6989661	PRJNA449911	seedlings	Light	wild type	50	cDNA	SINGLE	Arabidopsis thaliana
	SRR6989662	PRJNA449911	seedlings	Dark	wild type	50	cDNA	SINGLE	Arabidopsis thaliana
	SRR6989663	PRJNA449911	seedlings	Dark	wild type	50	cDNA	SINGLE	Arabidopsis thaliana
Abiotic_Drought	SRR8368635	PRJNA511671	leaves	well-watered	/	300	cDNA	PAIRED	Arabidopsis thaliana
	SRR8368636	PRJNA511671	leaves	well-watered	/	300	cDNA	PAIRED	Arabidopsis thaliana
	SRR8368637	PRJNA511671	leaves	drought-stressed DT2	/	300	cDNA	PAIRED	Arabidopsis thaliana
	SRR8368638	PRJNA511671	leaves	drought-stressed DT2	/	300	cDNA	PAIRED	Arabidopsis thaliana
	SRR8368639	PRJNA511671	leaves	drought-stressed DT3	/	300	cDNA	PAIRED	Arabidopsis thaliana
	SRR8368640	PRJNA511671	leaves	drought-stressed DT3	/	300	cDNA	PAIRED	Arabidopsis thaliana
	SRR8368641	PRJNA511671	leaves	drought-stressed DT4	/	300	cDNA	PAIRED	Arabidopsis thaliana
	SRR8368642	PRJNA511671	leaves	drought-stressed DT4	/	300	cDNA	PAIRED	Arabidopsis thaliana
	SRR8368643	PRJNA511671	leaves	drought-stressed DT5	/	300	cDNA	PAIRED	Arabidopsis thaliana
	SRR8368644	PRJNA511671	leaves	drought-stressed DT5	/	300	cDNA	PAIRED	Arabidopsis thaliana
	SRR8368645	PRJNA511671	leaves	well-watered	/	293	cDNA	PAIRED	Arabidopsis thaliana
	SRR8368646	PRJNA511671	leaves	well-watered	/	295	cDNA	PAIRED	Arabidopsis thaliana
	SRR8368647	PRJNA511671	leaves	drought-stressed DT2	/	289	cDNA	PAIRED	Arabidopsis thaliana
	SRR8368648	PRJNA511671	leaves	drought-stressed DT2	/	294	cDNA	PAIRED	Arabidopsis thaliana
	SRR8368649	PRJNA511671	leaves	drought-stressed DT3	/	294	cDNA	PAIRED	Arabidopsis thaliana
	SRR8368650	PRJNA511671	leaves	drought-stressed DT3	/	294	cDNA	PAIRED	Arabidopsis thaliana
	SRR8368651	PRJNA511671	leaves	drought-stressed DT4	/	294	cDNA	PAIRED	Arabidopsis thaliana
	SRR8368652	PRJNA511671	leaves	drought-stressed DT4	/	293	cDNA	PAIRED	Arabidopsis thaliana
	SRR8368653	PRJNA511671	leaves	drought-stressed DT5	/	294	cDNA	PAIRED	Arabidopsis thaliana
	SRR8368654	PRJNA511671	leaves	drought-stressed DT5	/	294	cDNA	PAIRED	Arabidopsis thaliana
	SRR7947098	PRJNA494179	seedlings	2 hour post drought treatment	Wild type	300	cDNA	PAIRED	Arabidopsis thaliana
	SRR7947099	PRJNA494179	seedlings	2 hour post drought treatment	Wild type	300	cDNA	PAIRED	Arabidopsis thaliana
	SRR7947100	PRJNA494179	seedlings	2 hour post drought treatment	Wild type	300	cDNA	PAIRED	Arabidopsis thaliana
	SRR7947101	PRJNA494179	seedlings	4 hour post drought treatment	Wild type	300	cDNA	PAIRED	Arabidopsis thaliana
	SRR7947102	PRJNA494179	seedlings	4 hour post drought treatment	Wild type	300	cDNA	PAIRED	Arabidopsis thaliana
	SRR7947103	PRJNA494179	seedlings	4 hour post drought treatment	Wild type	300	cDNA	PAIRED	Arabidopsis thaliana
	SRR7947104	PRJNA494179	seedlings	6 hour post drought treatment	Wild type	300	cDNA	PAIRED	Arabidopsis thaliana
	SRR7947105	PRJNA494179	seedlings	6 hour post drought treatment	Wild type	300	cDNA	PAIRED	Arabidopsis thaliana
	SRR7947106	PRJNA494179	seedlings	6 hour post drought treatment	Wild type	300	cDNA	PAIRED	Arabidopsis thaliana
	SRR7947107	PRJNA494179	seedlings	8 hour post drought treatment	Wild type	300	cDNA	PAIRED	Arabidopsis thaliana
	SRR7947108	PRJNA494179	seedlings	8 hour post drought treatment	Wild type	300	cDNA	PAIRED	Arabidopsis thaliana
	SRR7947109	PRJNA494179	seedlings	8 hour post drought treatment	Wild type	300	cDNA	PAIRED	Arabidopsis thaliana
	SRR7947110	PRJNA494179	seedlings	0 hour post drought treatment	Wild type	200	cDNA	PAIRED	Arabidopsis thaliana
	SRR7947111	PRJNA494179	seedlings	0 hour post drought treatment	Wild type	200	cDNA	PAIRED	Arabidopsis thaliana
	SRR7947112	PRJNA494179	seedlings	2 hour post drought treatment	Wild type	200	cDNA	PAIRED	Arabidopsis thaliana
	SRR7947113	PRJNA494179	seedlings	2 hour post drought treatment	Wild type	200	cDNA	PAIRED	Arabidopsis thaliana
	SRR7947114	PRJNA494179	seedlings	4 hour post drought treatment	Wild type	200	cDNA	PAIRED	Arabidopsis thaliana
	SRR7947115	PRJNA494179	seedlings	4 hour post drought treatment	Wild type	200	cDNA	PAIRED	Arabidopsis thaliana
	SRR7947116	PRJNA494179	seedlings	6 hour post drought treatment	Wild type	200	cDNA	PAIRED	Arabidopsis thaliana
	SRR7947117	PRJNA494179	seedlings	6 hour post drought treatment	Wild type	200	cDNA	PAIRED	Arabidopsis thaliana
	SRR7947118	PRJNA494179	seedlings	8 hour post drought treatment	Wild type	200	cDNA	PAIRED	Arabidopsis thaliana
	SRR7947119	PRJNA494179	seedlings	8 hour post drought treatment	Wild type	200	cDNA	PAIRED	Arabidopsis thaliana
	SRR7947129	PRJNA494179	seedlings	none	Wild type	49	cDNA	SINGLE	Arabidopsis thaliana
	SRR7947130	PRJNA494179	seedlings	none	Wild type	49	cDNA	SINGLE	Arabidopsis thaliana
	ERR754053	PRJEB8427	rosette leaf	Control, control	/	202	RANDOM	PAIRED	Arabidopsis thaliana
	ERR754054	PRJEB8427	rosette leaf	Mild drought, mild drought	/	202	RANDOM	PAIRED	Arabidopsis thaliana
	ERR754055	PRJEB8427	rosette leaf	Control, control	/	202	RANDOM	PAIRED	Arabidopsis thaliana
	ERR754056	PRJEB8427	rosette leaf	Control, control	/	202	RANDOM	PAIRED	Arabidopsis thaliana
	ERR754057	PRJEB8427	rosette leaf	Control, control	/	202	RANDOM	PAIRED	Arabidopsis thaliana
	ERR754058	PRJEB8427	rosette leaf	Control, control	/	202	RANDOM	PAIRED	Arabidopsis thaliana
	ERR754059	PRJEB8427	rosette leaf	Mild drought, mild drought	/	202	RANDOM	PAIRED	Arabidopsis thaliana
	ERR754060	PRJEB8427	rosette leaf	Mild drought, mild drought	/	202	RANDOM	PAIRED	Arabidopsis thaliana
	ERR754061	PRJEB8427	rosette leaf	Mild drought, mild drought	/	202	RANDOM	PAIRED	Arabidopsis thaliana
	ERR754062	PRJEB8427	rosette leaf	Control, control	/	202	RANDOM	PAIRED	Arabidopsis thaliana
	ERR754063	PRJEB8427	rosette leaf	Mild drought, mild drought	/	202	RANDOM	PAIRED	Arabidopsis thaliana
	ERR754064	PRJEB8427	rosette leaf	Mild drought, mild drought	/	202	RANDOM	PAIRED	Arabidopsis thaliana
	ERR754065	PRJEB8427	rosette leaf	Mild drought, mild drought	/	202	RANDOM	PAIRED	Arabidopsis thaliana
	ERR754066	PRJEB8427	rosette leaf	Control, control	/	202	RANDOM	PAIRED	Arabidopsis thaliana
	ERR754067	PRJEB8427	rosette leaf	Control, control	/	202	RANDOM	PAIRED	Arabidopsis thaliana
	ERR754068	PRJEB8427	rosette leaf	Control, control	/	202	RANDOM	PAIRED	Arabidopsis thaliana
	ERR754069	PRJEB8427	rosette leaf	Mild drought, mild drought	/	202	RANDOM	PAIRED	Arabidopsis thaliana
	ERR754070	PRJEB8427	rosette leaf	Control, control	/	202	RANDOM	PAIRED	Arabidopsis thaliana
	ERR754071	PRJEB8427	rosette leaf	Control, control	/	202	RANDOM	PAIRED	Arabidopsis thaliana
	ERR754072	PRJEB8427	rosette leaf	Mild drought, mild drought	/	202	RANDOM	PAIRED	Arabidopsis thaliana
	ERR754073	PRJEB8427	rosette leaf	Mild drought, mild drought	/	202	RANDOM	PAIRED	Arabidopsis thaliana
	ERR754074	PRJEB8427	rosette leaf	Mild drought, mild drought	/	202	RANDOM	PAIRED	Arabidopsis thaliana
	ERR754075	PRJEB8427	rosette leaf	Mild drought, mild drought	/	202	RANDOM	PAIRED	Arabidopsis thaliana
	ERR754076	PRJEB8427	rosette leaf	Control, control	/	202	RANDOM	PAIRED	Arabidopsis thaliana
	ERR754077	PRJEB8427	rosette leaf	Control, control	/	202	RANDOM	PAIRED	Arabidopsis thaliana
	ERR754078	PRJEB8427	rosette leaf	Control, control	/	202	RANDOM	PAIRED	Arabidopsis thaliana
	ERR754079	PRJEB8427	rosette leaf	Mild drought, mild drought	/	202	RANDOM	PAIRED	Arabidopsis thaliana
	ERR754080	PRJEB8427	rosette leaf	Control, control	/	202	RANDOM	PAIRED	Arabidopsis thaliana
	ERR754081	PRJEB8427	rosette leaf	Control, control	/	202	RANDOM	PAIRED	Arabidopsis thaliana
	ERR754082	PRJEB8427	rosette leaf	Mild drought, mild drought	/	202	RANDOM	PAIRED	Arabidopsis thaliana
	ERR754083	PRJEB8427	rosette leaf	Control, control	/	202	RANDOM	PAIRED	Arabidopsis thaliana
	ERR754084	PRJEB8427	rosette leaf	Control, control	/	202	RANDOM	PAIRED	Arabidopsis thaliana
	ERR754085	PRJEB8427	rosette leaf	Control, control	/	202	RANDOM	PAIRED	Arabidopsis thaliana
	ERR754086	PRJEB8427	rosette leaf	Mild drought, mild drought	/	202	RANDOM	PAIRED	Arabidopsis thaliana
	ERR754087	PRJEB8427	rosette leaf	Mild drought, mild drought	/	202	RANDOM	PAIRED	Arabidopsis thaliana
	ERR754088	PRJEB8427	rosette leaf	Mild drought, mild drought	/	202	RANDOM	PAIRED	Arabidopsis thaliana
	ERR754089	PRJEB8427	rosette leaf	Mild drought, mild drought	/	202	RANDOM	PAIRED	Arabidopsis thaliana
	ERR754090	PRJEB8427	rosette leaf	Control, control	/	202	RANDOM	PAIRED	Arabidopsis thaliana
	SRR5196725	PRJNA362994	leaves	/	wild type	300	cDNA	PAIRED	Arabidopsis thaliana
	SRR5196726	PRJNA362994	leaves	/	wild type	300	cDNA	PAIRED	Arabidopsis thaliana
	SRR5196727	PRJNA362994	leaves	/	ZAT18 overexpression lines	300	cDNA	PAIRED	Arabidopsis thaliana
	SRR5196728	PRJNA362994	leaves	/	ZAT18 overexpression lines	300	cDNA	PAIRED	Arabidopsis thaliana
	SRR5196729	PRJNA362994	leaves	/	wild type	300	cDNA	PAIRED	Arabidopsis thaliana
	SRR5196730	PRJNA362994	leaves	/	wild type	300	cDNA	PAIRED	Arabidopsis thaliana
	SRR5196731	PRJNA362994	leaves	/	ZAT18 overexpression lines	300	cDNA	PAIRED	Arabidopsis thaliana
	SRR5196732	PRJNA362994	leaves	/	ZAT18 overexpression lines	300	cDNA	PAIRED	Arabidopsis thaliana
	SRR649737	PRJNA186735	whole plant	Control	/	100	cDNA	SINGLE	Arabidopsis thaliana
	SRR649738	PRJNA186735	whole plant	Control	/	100	cDNA	SINGLE	Arabidopsis thaliana
	SRR649739	PRJNA186735	whole plant	drought stress	/	100	cDNA	SINGLE	Arabidopsis thaliana
	SRR649740	PRJNA186735	whole plant	drought stress	/	100	cDNA	SINGLE	Arabidopsis thaliana
	SRR649741	PRJNA186735	whole plant	Control	/	100	cDNA	SINGLE	Arabidopsis thaliana
	SRR649742	PRJNA186735	whole plant	Control	/	100	cDNA	SINGLE	Arabidopsis thaliana
	SRR649743	PRJNA186735	whole plant	Control	/	100	cDNA	SINGLE	Arabidopsis thaliana
	SRR649744	PRJNA186735	whole plant	Control	/	100	cDNA	SINGLE	Arabidopsis thaliana
	SRR649745	PRJNA186735	whole plant	drought stress	/	100	cDNA	SINGLE	Arabidopsis thaliana
	SRR649746	PRJNA186735	whole plant	drought stress	/	100	cDNA	SINGLE	Arabidopsis thaliana
	SRR649747	PRJNA186735	whole plant	drought stress	/	100	cDNA	SINGLE	Arabidopsis thaliana
	SRR7779219	PRJNA489081	root	/	wild type	50	cDNA	SINGLE	Arabidopsis thaliana
	SRR7779220	PRJNA489081	root	/	wild type	50	cDNA	SINGLE	Arabidopsis thaliana
	SRR7779221	PRJNA489081	root	/	wild type	50	cDNA	SINGLE	Arabidopsis thaliana
	SRR7779225	PRJNA489081	root	/	wild type	50	cDNA	SINGLE	Arabidopsis thaliana
	SRR7779226	PRJNA489081	root	/	wild type	50	cDNA	SINGLE	Arabidopsis thaliana
	SRR7779227	PRJNA489081	root	/	wild type	50	cDNA	SINGLE	Arabidopsis thaliana
	ERR2688144	PRJEB27682	leaves		/	90	RT-PCR	SINGLE	Arabidopsis thaliana
	ERR2688145	PRJEB27682	leaves		/	90	RT-PCR	SINGLE	Arabidopsis thaliana
	ERR2688146	PRJEB27682	leaves		/	91	RT-PCR	SINGLE	Arabidopsis thaliana
	ERR2688147	PRJEB27682	leaves		/	90	RT-PCR	SINGLE	Arabidopsis thaliana
	ERR2688148	PRJEB27682	leaves		/	90	RT-PCR	SINGLE	Arabidopsis thaliana
	ERR2688149	PRJEB27682	rosette leaf		/	90	RT-PCR	SINGLE	Arabidopsis thaliana
	ERR1025325	PRJEB10930	leaves	well-watered	/	51	RANDOM	SINGLE	Arabidopsis thaliana
	ERR1025326	PRJEB10930	leaves	well-watered	/	51	RANDOM	SINGLE	Arabidopsis thaliana
	ERR1025327	PRJEB10930	leaves	drought	/	51	RANDOM	SINGLE	Arabidopsis thaliana
	ERR1025328	PRJEB10930	leaves	drought	/	51	RANDOM	SINGLE	Arabidopsis thaliana
	ERR1025329	PRJEB10930	leaves	well-watered	/	51	RANDOM	SINGLE	Arabidopsis thaliana
	ERR1025330	PRJEB10930	leaves	well-watered	/	51	RANDOM	SINGLE	Arabidopsis thaliana
	ERR1025331	PRJEB10930	leaves	well-watered	/	51	RANDOM	SINGLE	Arabidopsis thaliana
	ERR1025332	PRJEB10930	leaves	drought	/	51	RANDOM	SINGLE	Arabidopsis thaliana
	ERR1025333	PRJEB10930	leaves	drought	/	51	RANDOM	SINGLE	Arabidopsis thaliana
	ERR1025334	PRJEB10930	leaves	drought	/	51	RANDOM	SINGLE	Arabidopsis thaliana
	ERR1025335	PRJEB10930	leaves	well-watered	/	51	RANDOM	SINGLE	Arabidopsis thaliana
	ERR1025336	PRJEB10930	leaves	well-watered	/	51	RANDOM	SINGLE	Arabidopsis thaliana
	ERR1025337	PRJEB10930	leaves	well-watered	/	51	RANDOM	SINGLE	Arabidopsis thaliana
	ERR1025338	PRJEB10930	leaves	drought	/	51	RANDOM	SINGLE	Arabidopsis thaliana
	ERR1025339	PRJEB10930	leaves	drought	/	51	RANDOM	SINGLE	Arabidopsis thaliana
	ERR1025340	PRJEB10930	leaves	well-watered	/	51	RANDOM	SINGLE	Arabidopsis thaliana
	ERR1025341	PRJEB10930	leaves	well-watered	/	51	RANDOM	SINGLE	Arabidopsis thaliana
	ERR1025342	PRJEB10930	leaves	well-watered	/	51	RANDOM	SINGLE	Arabidopsis thaliana
	ERR1025343	PRJEB10930	leaves	drought	/	51	RANDOM	SINGLE	Arabidopsis thaliana
	ERR1025344	PRJEB10930	leaves	drought	/	51	RANDOM	SINGLE	Arabidopsis thaliana
	ERR1025345	PRJEB10930	leaves	drought	/	51	RANDOM	SINGLE	Arabidopsis thaliana
	ERR1649597	PRJEB15457	seed	dry	wild type	98	RANDOM	SINGLE	Arabidopsis thaliana
	ERR1649598	PRJEB15457	seed	Water	wild type	99	RANDOM	SINGLE	Arabidopsis thaliana
	ERR1649599	PRJEB15457	seed	dry	wild type	99	RANDOM	SINGLE	Arabidopsis thaliana
	ERR1649600	PRJEB15457	seed	Water	wild type	99	RANDOM	SINGLE	Arabidopsis thaliana
	ERR1649601	PRJEB15457	seed	dry	wild type	99	RANDOM	SINGLE	Arabidopsis thaliana
	ERR1649602	PRJEB15457	seed	Water	wild type	99	RANDOM	SINGLE	Arabidopsis thaliana
	ERR1649603	PRJEB15457	seed	dry	vtc2.5 mutant	99	RANDOM	SINGLE	Arabidopsis thaliana
	ERR1649604	PRJEB15457	seed	Water	vtc2.5 mutant	98	RANDOM	SINGLE	Arabidopsis thaliana
	ERR1649605	PRJEB15457	seed	dry	vtc2.5 mutant	99	RANDOM	SINGLE	Arabidopsis thaliana
	ERR1649606	PRJEB15457	seed	Water	vtc2.5 mutant	99	RANDOM	SINGLE	Arabidopsis thaliana
	ERR1649607	PRJEB15457	seed	dry	vtc2.5 mutant	99	RANDOM	SINGLE	Arabidopsis thaliana
	ERR1649608	PRJEB15457	seed	Water	vtc2.5 mutant	99	RANDOM	SINGLE	Arabidopsis thaliana
	ERR1649609	PRJEB15457	seed	dry	vtc2 mutant	99	RANDOM	SINGLE	Arabidopsis thaliana
	ERR1649610	PRJEB15457	seed	Water	vtc2 mutant	99	RANDOM	SINGLE	Arabidopsis thaliana
	ERR1649611	PRJEB15457	seed	dry	vtc2 mutant	99	RANDOM	SINGLE	Arabidopsis thaliana
	ERR1649612	PRJEB15457	seed	Water	vtc2 mutant	99	RANDOM	SINGLE	Arabidopsis thaliana
	ERR1649613	PRJEB15457	seed	dry	vtc2 mutant	99	RANDOM	SINGLE	Arabidopsis thaliana
	ERR1649614	PRJEB15457	seed	Water	vtc2 mutant	99	RANDOM	SINGLE	Arabidopsis thaliana
	SRR3371296	PRJNA315516	leaves	Control; 6 d.	/	93	unspecified	SINGLE	Arabidopsis thaliana
	SRR3371297	PRJNA315516	leaves	Control; 6 d.	/	93	unspecified	SINGLE	Arabidopsis thaliana
	SRR3371299	PRJNA315516	leaves	Control; 6 d.	/	93	unspecified	SINGLE	Arabidopsis thaliana
	SRR3371300	PRJNA315516	leaves	Drought main treatment; 6 d after water withold.	/	93	unspecified	SINGLE	Arabidopsis thaliana
	SRR3371301	PRJNA315516	leaves	Drought main treatment; 6 d after water withold.	/	93	unspecified	SINGLE	Arabidopsis thaliana
	SRR3371302	PRJNA315516	leaves	Drought main treatment; 6 d after water withold.	/	93	unspecified	SINGLE	Arabidopsis thaliana
	SRR3371309	PRJNA315516	leaves	Control; 5 d.	/	96	unspecified	SINGLE	Arabidopsis thaliana
	SRR3371313	PRJNA315516	leaves	Control; 7 d.	/	93	unspecified	SINGLE	Arabidopsis thaliana
	SRR3371314	PRJNA315516	leaves	Control; 7 d.	/	93	unspecified	SINGLE	Arabidopsis thaliana
	SRR3371315	PRJNA315516	leaves	Control; 7 d.	/	100	unspecified	SINGLE	Arabidopsis thaliana
	SRR3371316	PRJNA315516	leaves	Drought main treatment; 7 d after water withold.	/	93	unspecified	SINGLE	Arabidopsis thaliana
	SRR3371317	PRJNA315516	leaves	Drought main treatment; 7 d after water withold.	/	100	unspecified	SINGLE	Arabidopsis thaliana
	SRR3371318	PRJNA315516	leaves	Drought main treatment; 7 d after water withold.	/	93	unspecified	SINGLE	Arabidopsis thaliana
	SRR3371320	PRJNA315516	leaves	Control; 5 d.	/	93	unspecified	SINGLE	Arabidopsis thaliana
	SRR3371331	PRJNA315516	leaves	Control; 5 d.	/	93	unspecified	SINGLE	Arabidopsis thaliana
	SRR3371332	PRJNA315516	leaves	Control for Pieris main-treatment\ 3h and for 7 days after water withhold + 1 d water recovery.	/	93	unspecified	SINGLE	Arabidopsis thaliana
	SRR3371333	PRJNA315516	leaves	Control for Pieris main-treatment\ 3h and for 7 days after water withhold + 1 d water recovery.	/	93	unspecified	SINGLE	Arabidopsis thaliana
	SRR3371334	PRJNA315516	leaves	Control for Pieris main-treatment\ 3h and for 7 days after water withhold + 1 d water recovery.	/	93	unspecified	SINGLE	Arabidopsis thaliana
	SRR3371335	PRJNA315516	leaves	Drought main treatment; 7 days after water withold + 1 d water recovery.	/	95	unspecified	SINGLE	Arabidopsis thaliana
	SRR3371336	PRJNA315516	leaves	Drought main treatment; 7 days after water withold + 1 d water recovery.	/	93	unspecified	SINGLE	Arabidopsis thaliana
	SRR3371337	PRJNA315516	leaves	Drought main treatment; 7 days after water withold + 1 d water recovery.	/	93	unspecified	SINGLE	Arabidopsis thaliana
	SRR3371342	PRJNA315516	leaves	Drought main treatment; 5 d after water withold.	/	93	unspecified	SINGLE	Arabidopsis thaliana
	SRR3371354	PRJNA315516	leaves	Drought main treatment; 5 d after water withold.	/	93	unspecified	SINGLE	Arabidopsis thaliana
	SRR3371356	PRJNA315516	leaves	Drought main treatment; 5 d after water withold.	/	95	unspecified	SINGLE	Arabidopsis thaliana
	SRR3383639	PRJNA315516	leaves	Control; 12 h.	/	93	unspecified	SINGLE	Arabidopsis thaliana
	SRR3383640	PRJNA315516	leaves	Control; 12 h.	/	93	unspecified	SINGLE	Arabidopsis thaliana
	SRR3383641	PRJNA315516	leaves	Control; 12 h.	/	93	unspecified	SINGLE	Arabidopsis thaliana
	SRR3383782	PRJNA315516	leaves	Control; 18 h.	/	93	unspecified	SINGLE	Arabidopsis thaliana
	SRR3383783	PRJNA315516	leaves	Control; 18 h.	/	93	unspecified	SINGLE	Arabidopsis thaliana
	SRR3383785	PRJNA315516	leaves	Control; 18 h.	/	93	unspecified	SINGLE	Arabidopsis thaliana
	SRR3383786	PRJNA315516	leaves	Control; 6 h.	/	93	unspecified	SINGLE	Arabidopsis thaliana
	SRR3383814	PRJNA315516	leaves	Control; 6 h.	/	93	unspecified	SINGLE	Arabidopsis thaliana
	SRR3383821	PRJNA315516	leaves	Control; 24 h.	/	93	unspecified	SINGLE	Arabidopsis thaliana
	SRR3383822	PRJNA315516	leaves	Control; 24 h.	/	93	unspecified	SINGLE	Arabidopsis thaliana
	SRR3383823	PRJNA315516	leaves	Control; 24 h.	/	93	unspecified	SINGLE	Arabidopsis thaliana
	SRR3383828	PRJNA315516	leaves	Control; 6 h.	/	93	unspecified	SINGLE	Arabidopsis thaliana
	SRR6080007	PRJNA408323	leaves	normal	VaNAC17-OE	50	cDNA	SINGLE	Arabidopsis thaliana
	SRR6080008	PRJNA408323	leaves	normal	VaNAC17-OE	50	cDNA	SINGLE	Arabidopsis thaliana
	SRR6080009	PRJNA408323	leaves	normal	wild type	50	cDNA	SINGLE	Arabidopsis thaliana
	SRR6080010	PRJNA408323	leaves	normal	wild type	50	cDNA	SINGLE	Arabidopsis thaliana
	SRR6080011	PRJNA408323	leaves	5-d drought	VaNAC17-OE	50	cDNA	SINGLE	Arabidopsis thaliana
	SRR6080012	PRJNA408323	leaves	5-d drought	VaNAC17-OE	50	cDNA	SINGLE	Arabidopsis thaliana
	SRR6080013	PRJNA408323	leaves	5-d drought	wild type	50	cDNA	SINGLE	Arabidopsis thaliana
	SRR6080014	PRJNA408323	leaves	5-d drought	wild type	50	cDNA	SINGLE	Arabidopsis thaliana
	SRR6427368	PRJNA427817	whole plant	none (normal condition)	Wild type	50	cDNA	SINGLE	Arabidopsis thaliana
	SRR6427369	PRJNA427817	whole plant	none (normal condition)	Wild type	50	cDNA	SINGLE	Arabidopsis thaliana
	SRR6427370	PRJNA427817	whole plant	drought stress (without water for 5 days)	Wild type	50	cDNA	SINGLE	Arabidopsis thaliana
	SRR6427371	PRJNA427817	whole plant	drought stress (without water for 5 days)	Wild type	50	cDNA	SINGLE	Arabidopsis thaliana
	SRR6427372	PRJNA427817	whole plant	none (normal condition)	VaWRKY14-overexpressing	50	cDNA	SINGLE	Arabidopsis thaliana
	SRR6427373	PRJNA427817	whole plant	none (normal condition)	VaWRKY14-overexpressing	50	cDNA	SINGLE	Arabidopsis thaliana
	SRR6427374	PRJNA427817	whole plant	drought stress (without water for 5 days)	VaWRKY15-overexpressing	50	cDNA	SINGLE	Arabidopsis thaliana
	SRR6427375	PRJNA427817	whole plant	drought stress (without water for 5 days)	VaWRKY14-overexpressing	50	cDNA	SINGLE	Arabidopsis thaliana
	SRR7217330	PRJNA304664	rosette leaf	90% soil water content	wild type	101	RANDOM	SINGLE	Arabidopsis thaliana
	SRR7217339	PRJNA304664	rosette leaf	40% soil water content	wild type	101	RANDOM	SINGLE	Arabidopsis thaliana
	SRR7217340	PRJNA304664	rosette leaf	40% soil water content	wild type	101	RANDOM	SINGLE	Arabidopsis thaliana
	SRR7217343	PRJNA304664	rosette leaf	90% soil water content	wild type	101	RANDOM	SINGLE	Arabidopsis thaliana
	SRR7217345	PRJNA304664	rosette leaf	90% soil water content	wild type	101	RANDOM	SINGLE	Arabidopsis thaliana
	SRR7217352	PRJNA304664	rosette leaf	90% soil water content	wild type	101	RANDOM	SINGLE	Arabidopsis thaliana
	SRR7217353	PRJNA304664	rosette leaf	40% soil water content	wild type	101	RANDOM	SINGLE	Arabidopsis thaliana
	SRR7217354	PRJNA304664	rosette leaf	90% soil water content	wild type	101	RANDOM	SINGLE	Arabidopsis thaliana
	SRR7217355	PRJNA304664	rosette leaf	90% soil water content	wild type	101	RANDOM	SINGLE	Arabidopsis thaliana
	SRR7217357	PRJNA304664	rosette leaf	40% soil water content	wild type	101	RANDOM	SINGLE	Arabidopsis thaliana
	SRR7217358	PRJNA304664	rosette leaf	40% soil water content	wild type	101	RANDOM	SINGLE	Arabidopsis thaliana
	SRR7217361	PRJNA304664	rosette leaf	40% soil water content	wild type	101	RANDOM	SINGLE	Arabidopsis thaliana
	SRR7217366	PRJNA304664	rosette leaf	90% soil water content	wild type	51	RANDOM	SINGLE	Arabidopsis thaliana
	SRR7217367	PRJNA304664	rosette leaf	40% soil water content	wild type	51	RANDOM	SINGLE	Arabidopsis thaliana
	SRR7217368	PRJNA304664	rosette leaf	90% soil water content	wild type	51	RANDOM	SINGLE	Arabidopsis thaliana
	SRR7217369	PRJNA304664	rosette leaf	90% soil water content	wild type	51	RANDOM	SINGLE	Arabidopsis thaliana
	SRR7217372	PRJNA304664	rosette leaf	40% soil water content	wild type	51	RANDOM	SINGLE	Arabidopsis thaliana
	SRR7217373	PRJNA304664	rosette leaf	40% soil water content	wild type	51	RANDOM	SINGLE	Arabidopsis thaliana
Abiotic_Nutrient_Deficiency	root	PRJDB5141	Ctrl_1	control	Col-0	PAIRED	PolyA	20137756	Arabidopsis thaliana
	root	PRJDB5141	N_1	-N	Col-0	PAIRED	PolyA	19725062	Arabidopsis thaliana
	root	PRJDB5141	K_1	-K	Col-0	PAIRED	PolyA	19143287	Arabidopsis thaliana
	root	PRJDB5141	Ca_1	-Ca	Col-0	PAIRED	PolyA	22171345	Arabidopsis thaliana
	root	PRJDB5141	Mg_1	-Mg	Col-0	PAIRED	PolyA	21279018	Arabidopsis thaliana
	root	PRJDB5141	P_1	-P	Col-0	PAIRED	PolyA	19683272	Arabidopsis thaliana
	root	PRJDB5141	S_1	-S	Col-0	PAIRED	PolyA	21640246	Arabidopsis thaliana
	root	PRJDB5141	B_1	-B	Col-0	PAIRED	PolyA	21225643	Arabidopsis thaliana
	root	PRJDB5141	Fe_1	-Fe	Col-0	PAIRED	PolyA	19547010	Arabidopsis thaliana
	root	PRJDB5141	Mn_1	-Mn	Col-0	PAIRED	PolyA	23638602	Arabidopsis thaliana
	root	PRJDB5141	Zn_1	-Zn	Col-0	PAIRED	PolyA	19507942	Arabidopsis thaliana
	root	PRJDB5141	Cu_1	-Cu	Col-0	PAIRED	PolyA	18186495	Arabidopsis thaliana
	root	PRJDB5141	Mo_1	-Mo	Col-0	PAIRED	PolyA	20974220	Arabidopsis thaliana
	root	PRJDB5141	Ctrl_2	control	Col-0	PAIRED	PolyA	26490574	Arabidopsis thaliana
	root	PRJDB5141	N_2	-N	Col-0	PAIRED	PolyA	20269190	Arabidopsis thaliana
	root	PRJDB5141	K_2	-K	Col-0	PAIRED	PolyA	22799077	Arabidopsis thaliana
	root	PRJDB5141	Ca_2	-Ca	Col-0	PAIRED	PolyA	19773879	Arabidopsis thaliana
	root	PRJDB5141	Mg_2	-Mg	Col-0	PAIRED	PolyA	22484707	Arabidopsis thaliana
	root	PRJDB5141	P_2	-P	Col-0	PAIRED	PolyA	22376503	Arabidopsis thaliana
	root	PRJDB5141	S_2	-S	Col-0	PAIRED	PolyA	22880541	Arabidopsis thaliana
	root	PRJDB5141	B_2	-B	Col-0	PAIRED	PolyA	22832822	Arabidopsis thaliana
	root	PRJDB5141	Fe_2	-Fe	Col-0	PAIRED	PolyA	20475949	Arabidopsis thaliana
	root	PRJDB5141	Mn_2	-Mn	Col-0	PAIRED	PolyA	20339797	Arabidopsis thaliana
	root	PRJDB5141	Zn_2	-Zn	Col-0	PAIRED	PolyA	18740319	Arabidopsis thaliana
	root	PRJDB5141	Cu_2	-Cu	Col-0	PAIRED	PolyA	21365746	Arabidopsis thaliana
	root	PRJDB5141	Mo_2	-Mo	Col-0	PAIRED	PolyA	20090585	Arabidopsis thaliana
	root	PRJNA242702	P+_WT _R1	Pi sufficient	Col-0	SINGLE	PolyA	44337070	Arabidopsis thaliana
	root	PRJNA242702	P+_WT_R2	Pi sufficient	Col-0	SINGLE	PolyA	45316522	Arabidopsis thaliana
	root	PRJNA242702	P-_hps7_R1	Pi starvation	Col-0	SINGLE	PolyA	43951436	Arabidopsis thaliana
	root	PRJNA242702	P-_hps7_R2	Pi starvation	Col-0	SINGLE	PolyA	40281645	Arabidopsis thaliana
	root	PRJNA242702	P+_hps7_R1	Pi sufficient	Col-0	SINGLE	PolyA	55817073	Arabidopsis thaliana
	root	PRJNA242702	P+_hps7_R2	Pi sufficient	Col-0	SINGLE	PolyA	36085049	Arabidopsis thaliana
	root	PRJNA242702	P-_WT_R1	Pi starvation	Col-0	SINGLE	PolyA	37410954	Arabidopsis thaliana
	root	PRJNA242702	P-_WT_R2	Pi starvation	Col-0	SINGLE	PolyA	54301645	Arabidopsis thaliana
	root	PRJNA256121	Control sample #1	Control	Col-0	SINGLE	unspecified	23067621	Arabidopsis thaliana
	root	PRJNA256121	Control sample #2	Control	Col-0	SINGLE	unspecified	17817434	Arabidopsis thaliana
	root	PRJNA256121	Control sample #3	Control	Col-0	SINGLE	unspecified	15813654	Arabidopsis thaliana
	root	PRJNA256121	iron-deficiency sample #1	Fe starvation	Col-0	SINGLE	unspecified	22424314	Arabidopsis thaliana
	root	PRJNA256121	iron-deficiency sample #2	Fe starvation	Col-0	SINGLE	unspecified	23387007	Arabidopsis thaliana
	root	PRJNA256121	iron-deficiency sample #3	Fe starvation	Col-0	SINGLE	unspecified	22549267	Arabidopsis thaliana
	root	PRJNA271131	ACR rep1	Control	Col-0	PAIRED	cDNA	6890022	Arabidopsis thaliana
	root	PRJNA271131	ACR rep2	Control	Col-0	PAIRED	cDNA	7876548	Arabidopsis thaliana
	shoot	PRJNA271131	ACS rep1	Control	Col-0	PAIRED	cDNA	7251500	Arabidopsis thaliana
	shoot	PRJNA271131	ACS rep2	Control	Col-0	PAIRED	cDNA	6962401	Arabidopsis thaliana
	root	PRJNA271131	AHR rep1	high MgSO4	Col-0	PAIRED	cDNA	7477157	Arabidopsis thaliana
	root	PRJNA271131	AHR rep2	high MgSO4	Col-0	PAIRED	cDNA	7309682	Arabidopsis thaliana
	shoot	PRJNA271131	AHS rep1	high MgSO4	Col-0	PAIRED	cDNA	6839891	Arabidopsis thaliana
	shoot	PRJNA271131	AHS rep2	high MgSO4	Col-0	PAIRED	cDNA	5828132	Arabidopsis thaliana
	root	PRJNA271131	ALR rep1	low MgSO4	Col-0	PAIRED	cDNA	7597422	Arabidopsis thaliana
	root	PRJNA271131	ALR rep2	low MgSO4	Col-0	PAIRED	cDNA	8239726	Arabidopsis thaliana
	shoot	PRJNA271131	ALS rep1	low MgSO4	Col-0	PAIRED	cDNA	7053963	Arabidopsis thaliana
	shoot	PRJNA271131	ALS rep2	low MgSO4	Col-0	PAIRED	cDNA	6254064	Arabidopsis thaliana
	root	PRJNA271131	ECR rep1	Control MgSO4	Col-0	PAIRED	cDNA	7046040	Arabidopsis thaliana
	root	PRJNA271131	ECR rep2	Control MgSO4	Col-0	PAIRED	cDNA	6427513	Arabidopsis thaliana
	shoot	PRJNA271131	ECS rep1	Control MgSO4	Col-0	PAIRED	cDNA	7328717	Arabidopsis thaliana
	shoot	PRJNA271131	ECS rep2	Control MgSO4	Col-0	PAIRED	cDNA	6653719	Arabidopsis thaliana
	root	PRJNA271131	EHR rep1	high MgSO4	Col-0	PAIRED	cDNA	7419650	Arabidopsis thaliana
	root	PRJNA271131	EHR rep2	high MgSO4	Col-0	PAIRED	cDNA	7230985	Arabidopsis thaliana
	shoot	PRJNA271131	EHS rep1	high MgSO4	Col-0	PAIRED	cDNA	10074185	Arabidopsis thaliana
	shoot	PRJNA271131	EHS rep2	high MgSO4	Col-0	PAIRED	cDNA	9375695	Arabidopsis thaliana
	root	PRJNA271131	ELR rep1	low MgSO4	Col-0	PAIRED	cDNA	8195524	Arabidopsis thaliana
	root	PRJNA271131	ELR rep2	low MgSO4	Col-0	PAIRED	cDNA	8842625	Arabidopsis thaliana
	shoot	PRJNA271131	ELS rep1	low MgSO4	Col-0	PAIRED	cDNA	8579532	Arabidopsis thaliana
	shoot	PRJNA271131	ELS rep2	low MgSO4	Col-0	PAIRED	cDNA	8370114	Arabidopsis thaliana
	root	PRJNA302108	Col-0 P+_1	Control	Col-0	SINGLE	cDNA	32334932	Arabidopsis thaliana
	root	PRJNA302108	Col-0 P+_2	Control	Col-0	SINGLE	cDNA	37836429	Arabidopsis thaliana
	root	PRJNA302108	Col-0 P-_3	Pi starvation	Col-0	SINGLE	cDNA	33138145	Arabidopsis thaliana
	root	PRJNA302108	Col-0 P-_4	Pi starvation	Col-0	SINGLE	cDNA	37861017	Arabidopsis thaliana
	root	PRJNA302108	phl2 P-_5	Pi starvation	Col-0	SINGLE	cDNA	12010127	Arabidopsis thaliana
	root	PRJNA302108	phl2 P-_6	Pi starvation	Col-0	SINGLE	cDNA	41335507	Arabidopsis thaliana
	shoot	PRJNA301684	S1_+P0_WT	Pi sufficiency 10d	Col-0	PAIRED	cDNA	12329230	Arabidopsis thaliana
	shoot	PRJNA301684	S1_+P0_WT	Pi sufficiency 10d	Col-0	PAIRED	cDNA	12329230	Arabidopsis thaliana
	shoot	PRJNA301684	S1_+P0_#04	Pi sufficiency 10d	Col-0	PAIRED	cDNA	15967844	Arabidopsis thaliana
	shoot	PRJNA301684	S1_+P0_#04	Pi sufficiency 10d	Col-0	PAIRED	cDNA	15967844	Arabidopsis thaliana
	shoot	PRJNA301684	S1_+P0_#12	Pi sufficiency 10d	Col-0	PAIRED	cDNA	17520723	Arabidopsis thaliana
	shoot	PRJNA301684	S1_+P0_#12	Pi sufficiency 10d	Col-0	PAIRED	cDNA	17520723	Arabidopsis thaliana
	shoot	PRJNA301684	S1_-P1_WT	Pi starvation 1day	Col-0	PAIRED	cDNA	14170501	Arabidopsis thaliana
	shoot	PRJNA301684	S1_-P1_WT	Pi starvation 1day	Col-0	PAIRED	cDNA	14170501	Arabidopsis thaliana
	shoot	PRJNA301684	S1_-P1_#04	Pi starvation 1day	Col-0	PAIRED	cDNA	16784034	Arabidopsis thaliana
	shoot	PRJNA301684	S1_-P1_#04	Pi starvation 1day	Col-0	PAIRED	cDNA	16784034	Arabidopsis thaliana
	shoot	PRJNA301684	S1_-P1_#12	Pi starvation 1day	Col-0	PAIRED	cDNA	19186446	Arabidopsis thaliana
	shoot	PRJNA301684	S1_-P1_#12	Pi starvation 1day	Col-0	PAIRED	cDNA	19186446	Arabidopsis thaliana
	shoot	PRJNA301684	S1_-P3_WT	Pi starvation 3day	Col-0	PAIRED	cDNA	15123371	Arabidopsis thaliana
	shoot	PRJNA301684	S1_-P3_WT	Pi starvation 3day	Col-0	PAIRED	cDNA	15123371	Arabidopsis thaliana
	shoot	PRJNA301684	S1_-P3_#04	Pi starvation 3day	Col-0	PAIRED	cDNA	15290096	Arabidopsis thaliana
	shoot	PRJNA301684	S1_-P3_#04	Pi starvation 3day	Col-0	PAIRED	cDNA	15290096	Arabidopsis thaliana
	shoot	PRJNA301684	S1_-P3_#12	Pi starvation 3day	Col-0	PAIRED	cDNA	16851119	Arabidopsis thaliana
	shoot	PRJNA301684	S1_-P3_#12	Pi starvation 3day	Col-0	PAIRED	cDNA	16851119	Arabidopsis thaliana
	shoot	PRJNA301684	S2_+P0_WT	Pi sufficiency 10d	Col-0	PAIRED	cDNA	13857409	Arabidopsis thaliana
	shoot	PRJNA301684	S2_+P0_#04	Pi sufficiency 10d	Col-0	PAIRED	cDNA	13910461	Arabidopsis thaliana
	shoot	PRJNA301684	S2_+P0_#12	Pi sufficiency 10d	Col-0	PAIRED	cDNA	12619178	Arabidopsis thaliana
	shoot	PRJNA301684	S2_-P1_WT	Pi starvation 1day	Col-0	PAIRED	cDNA	12775292	Arabidopsis thaliana
	shoot	PRJNA301684	S2_-P1_#04	Pi starvation 1day	Col-0	PAIRED	cDNA	13877491	Arabidopsis thaliana
	shoot	PRJNA301684	S2_-P1_#12	Pi starvation 1day	Col-0	PAIRED	cDNA	16951629	Arabidopsis thaliana
	shoot	PRJNA301684	S2_-P3_WT	Pi starvation 3day	Col-0	PAIRED	cDNA	16364225	Arabidopsis thaliana
	shoot	PRJNA301684	S2_-P3_#04	Pi starvation 3day	Col-0	PAIRED	cDNA	12145448	Arabidopsis thaliana
	shoot	PRJNA301684	S2_-P3_#12	Pi starvation 3day	Col-0	PAIRED	cDNA	12866871	Arabidopsis thaliana
	root	PRJNA301684	R1_+P0_WT	Pi sufficiency 10d	Col-0	PAIRED	cDNA	15623785	Arabidopsis thaliana
	root	PRJNA301684	R1_+P0_WT	Pi sufficiency 10d	Col-0	PAIRED	cDNA	15623785	Arabidopsis thaliana
	root	PRJNA301684	R1_+P0_#04	Pi sufficiency 10d	Col-0	PAIRED	cDNA	16717302	Arabidopsis thaliana
	root	PRJNA301684	R1_+P0_#04	Pi sufficiency 10d	Col-0	PAIRED	cDNA	16717302	Arabidopsis thaliana
	root	PRJNA301684	R1_+P0_#12	Pi sufficiency 10d	Col-0	PAIRED	cDNA	16588692	Arabidopsis thaliana
	root	PRJNA301684	R1_+P0_#12	Pi sufficiency 10d	Col-0	PAIRED	cDNA	16588692	Arabidopsis thaliana
	root	PRJNA301684	R1_-P1_WT	Pi starvation 1day	Col-0	PAIRED	cDNA	16279027	Arabidopsis thaliana
	root	PRJNA301684	R1_-P1_WT	Pi starvation 1day	Col-0	PAIRED	cDNA	16279027	Arabidopsis thaliana
	root	PRJNA301684	R1_-P1_#04	Pi starvation 1day	Col-0	PAIRED	cDNA	20442647	Arabidopsis thaliana
	root	PRJNA301684	R1_-P1_#04	Pi starvation 1day	Col-0	PAIRED	cDNA	20442647	Arabidopsis thaliana
	root	PRJNA301684	R1_-P1_#12	Pi starvation 1day	Col-0	PAIRED	cDNA	17875022	Arabidopsis thaliana
	root	PRJNA301684	R1_-P1_#12	Pi starvation 1day	Col-0	PAIRED	cDNA	17875022	Arabidopsis thaliana
	root	PRJNA301684	R1_-P3_WT	Pi starvation 3day	Col-0	PAIRED	cDNA	18800496	Arabidopsis thaliana
	root	PRJNA301684	R1_-P3_WT	Pi starvation 3day	Col-0	PAIRED	cDNA	18800496	Arabidopsis thaliana
	root	PRJNA301684	R1_-P3_#04	Pi starvation 3day	Col-0	PAIRED	cDNA	20404628	Arabidopsis thaliana
	root	PRJNA301684	R1_-P3_#04	Pi starvation 3day	Col-0	PAIRED	cDNA	20404628	Arabidopsis thaliana
	root	PRJNA301684	R1_-P3_#12	Pi starvation 3day	Col-0	PAIRED	cDNA	21430305	Arabidopsis thaliana
	root	PRJNA301684	R1_-P3_#12	Pi starvation 3day	Col-0	PAIRED	cDNA	21430305	Arabidopsis thaliana
	root	PRJNA301684	R2_+P0_WT	Pi sufficiency 10d	Col-0	PAIRED	cDNA	14919382	Arabidopsis thaliana
	root	PRJNA301684	R2_+P0_WT	Pi sufficiency 10d	Col-0	PAIRED	cDNA	14919382	Arabidopsis thaliana
	root	PRJNA301684	R2_+P0_#04	Pi sufficiency 10d	Col-0	PAIRED	cDNA	12773858	Arabidopsis thaliana
	root	PRJNA301684	R2_+P0_#04	Pi sufficiency 10d	Col-0	PAIRED	cDNA	12773858	Arabidopsis thaliana
	root	PRJNA301684	R2_+P0_#12	Pi sufficiency 10d	Col-0	PAIRED	cDNA	12003451	Arabidopsis thaliana
	root	PRJNA301684	R2_+P0_#12	Pi sufficiency 10d	Col-0	PAIRED	cDNA	12003451	Arabidopsis thaliana
	root	PRJNA301684	R2_-P1_WT	Pi starvation 1day	Col-0	PAIRED	cDNA	12905998	Arabidopsis thaliana
	root	PRJNA301684	R2_-P1_WT	Pi starvation 1day	Col-0	PAIRED	cDNA	12905998	Arabidopsis thaliana
	root	PRJNA301684	R2_-P1_#04	Pi starvation 1day	Col-0	PAIRED	cDNA	16133749	Arabidopsis thaliana
	root	PRJNA301684	R2_-P1_#04	Pi starvation 1day	Col-0	PAIRED	cDNA	16133749	Arabidopsis thaliana
	root	PRJNA301684	R2_-P1_#12	Pi starvation 1day	Col-0	PAIRED	cDNA	16833301	Arabidopsis thaliana
	root	PRJNA301684	R2_-P1_#12	Pi starvation 1day	Col-0	PAIRED	cDNA	16833301	Arabidopsis thaliana
	root	PRJNA301684	R2_-P3_WT	Pi starvation 3day	Col-0	PAIRED	cDNA	16577697	Arabidopsis thaliana
	root	PRJNA301684	R2_-P3_WT	Pi starvation 3day	Col-0	PAIRED	cDNA	16577697	Arabidopsis thaliana
	root	PRJNA301684	R2_-P3_#04	Pi starvation 3day	Col-0	PAIRED	cDNA	14389763	Arabidopsis thaliana
	root	PRJNA301684	R2_-P3_#12	Pi starvation 3day	Col-0	PAIRED	cDNA	14443961	Arabidopsis thaliana
	root	PRJNA308080	Root_Pi+_polyA+_Rep1	Control	Col-0	PAIRED	cDNA	21607917	Arabidopsis thaliana
	root	PRJNA308080	Root_Pi+_polyA-_Rep1	Control	Col-0	PAIRED	cDNA	26611134	Arabidopsis thaliana
	root	PRJNA308080	Root_Pi-_polyA+_Rep1	P-deficient	Col-0	PAIRED	cDNA	18224202	Arabidopsis thaliana
	root	PRJNA308080	Root_Pi-_polyA-_Rep1	P-deficient	Col-0	PAIRED	cDNA	20723519	Arabidopsis thaliana
	shoot	PRJNA308080	Shoot_Pi+_polyA+_Rep1	Control	Col-0	PAIRED	cDNA	12360875	Arabidopsis thaliana
	shoot	PRJNA308080	Shoot_Pi+_polyA-_Rep1	Control	Col-0	PAIRED	cDNA	16328594	Arabidopsis thaliana
	shoot	PRJNA308080	Shoot_Pi-_polyA+_Rep1	P-deficient	Col-0	PAIRED	cDNA	13077945	Arabidopsis thaliana
	shoot	PRJNA308080	Shoot_Pi-_polyA-_Rep1	P-deficient	Col-0	PAIRED	cDNA	11926420	Arabidopsis thaliana
	shoot	PRJNA308080	Root_Pi+_polyA+_Rep2	Control	Col-0	PAIRED	cDNA	13768420	Arabidopsis thaliana
	root	PRJNA308080	Root_Pi+_polyA-_Rep2	Control	Col-0	PAIRED	cDNA	12374980	Arabidopsis thaliana
	root	PRJNA308080	Root_Pi-_polyA+_Rep2	P-deficient	Col-0	PAIRED	cDNA	13381425	Arabidopsis thaliana
	root	PRJNA308080	Root_Pi-_polyA-_Rep2	P-deficient	Col-0	PAIRED	cDNA	13499354	Arabidopsis thaliana
	shoot	PRJNA308080	Shoot_Pi+_polyA+_Rep2	Control	Col-0	PAIRED	cDNA	16504714	Arabidopsis thaliana
	shoot	PRJNA308080	Shoot_Pi+_polyA-_Rep2	Control	Col-0	PAIRED	cDNA	10676402	Arabidopsis thaliana
	shoot	PRJNA308080	Shoot_Pi-_polyA+_Rep2	P-deficient	Col-0	PAIRED	cDNA	12282679	Arabidopsis thaliana
	shoot	PRJNA308080	Shoot_Pi-_polyA-_Rep2	P-deficient	Col-0	PAIRED	cDNA	9536459	Arabidopsis thaliana
	root	PRJNA321477	WT_control	Control	Col-0	SINGLE	cDNA	30182167	Arabidopsis thaliana
	root	PRJNA321477	WT_control	Control	Col-0	SINGLE	cDNA	24297207	Arabidopsis thaliana
	root	PRJNA321477	WT_control	Control	Col-0	SINGLE	cDNA	22484648	Arabidopsis thaliana
	root	PRJNA321477	OTU5_control	Control	Col-0	SINGLE	cDNA	29448997	Arabidopsis thaliana
	root	PRJNA321477	OTU5_control	Control	Col-0	SINGLE	cDNA	20603807	Arabidopsis thaliana
	root	PRJNA321477	OTU5_control	Control	Col-0	SINGLE	cDNA	23048724	Arabidopsis thaliana
	root	PRJNA321477	WT_low_Pi	low_Pi	Col-0	SINGLE	cDNA	28611367	Arabidopsis thaliana
	root	PRJNA321477	WT_low_Pi	low_Pi	Col-0	SINGLE	cDNA	22874713	Arabidopsis thaliana
	root	PRJNA321477	WT_low_Pi	low_Pi	Col-0	SINGLE	cDNA	23084752	Arabidopsis thaliana
	root	PRJNA321477	OTU5_low_Pi	low_Pi	Col-0	SINGLE	cDNA	23740891	Arabidopsis thaliana
	root	PRJNA321477	OTU5_low_Pi	low_Pi	Col-0	SINGLE	cDNA	25914432	Arabidopsis thaliana
	root	PRJNA321477	OTU5_low_Pi	low_Pi	Col-0	SINGLE	cDNA	24439721	Arabidopsis thaliana
	seedlings	PRJNA478998	totRNA_HighPi_rep1	control	/	PAIRED	cDNA	31299534	Arabidopsis thaliana
	seedlings	PRJNA478998	totRNA_HighPi_rep2	control	/	PAIRED	cDNA	26664758	Arabidopsis thaliana
	seedlings	PRJNA478998	totRNA_HighPi_rep3	control	/	PAIRED	cDNA	62875815	Arabidopsis thaliana
	seedlings	PRJNA478998	totRNA_lowPi_rep1	lowPi	/	PAIRED	cDNA	26759661	Arabidopsis thaliana
	seedlings	PRJNA478998	totRNA_lowPi_rep2	lowPi	/	PAIRED	cDNA	26513975	Arabidopsis thaliana
	seedlings	PRJNA478998	totRNA_lowPi_rep3	lowPi	/	PAIRED	cDNA	67790542	Arabidopsis thaliana
	seedlings	PRJNA478998	PSRNA_HighPi_rep1	control	/	PAIRED	cDNA	27150073	Arabidopsis thaliana
	seedlings	PRJNA478998	PSRNA_HighPi_rep2	control	/	PAIRED	cDNA	28169777	Arabidopsis thaliana
	seedlings	PRJNA478998	PSRNA_HighPi_rep3	control	/	PAIRED	cDNA	59941410	Arabidopsis thaliana
	seedlings	PRJNA478998	PSRNA_lowPi_rep1	Phosphate starvation	/	PAIRED	cDNA	27249323	Arabidopsis thaliana
	seedlings	PRJNA478998	PSRNA_lowPi_rep2	Phosphate starvation	/	PAIRED	cDNA	26728943	Arabidopsis thaliana
	seedlings	PRJNA478998	PSRNA_lowPi_rep3	Phosphate starvation	/	PAIRED	cDNA	67654599	Arabidopsis thaliana
	leaves	PRJNA360931	atg7-2_starvation1	Starvation	atg7-2	SINGLE	cDNA	32410797	Arabidopsis thaliana
	leaves	PRJNA360931	atg7-2_starvation2	Starvation	atg7-2	SINGLE	cDNA	32419491	Arabidopsis thaliana
	leaves	PRJNA360931	bes1_starvation1	Starvation	bes1-D	SINGLE	cDNA	32397830	Arabidopsis thaliana
	leaves	PRJNA360931	bes1_starvation2	Starvation	bes1-D	SINGLE	cDNA	32362061	Arabidopsis thaliana
	leaves	PRJNA360931	DSK2 RNAi_starvation1	Starvation	DSK2 RNAi	SINGLE	cDNA	32416003	Arabidopsis thaliana
	leaves	PRJNA360931	DSK2 RNAi_starvation2	Starvation	DSK2 RNAi	SINGLE	cDNA	32406562	Arabidopsis thaliana
	leaves	PRJNA360931	bri1_starvation1	Starvation	bri1-301	SINGLE	cDNA	32385253	Arabidopsis thaliana
	leaves	PRJNA360931	bri1_starvation2	Starvation	bri1-301	SINGLE	cDNA	32412443	Arabidopsis thaliana
	leaves	PRJNA360931	WT_starvation1	Starvation	Col-0	SINGLE	cDNA	32401501	Arabidopsis thaliana
	leaves	PRJNA360931	WT_starvation2	Starvation	Col-0	SINGLE	cDNA	31608845	Arabidopsis thaliana
	leaves	PRJDB7233	WT1_control_1	WT1_control_1	Col-0	PAIRED	cDNA	38946608	Arabidopsis thaliana
	leaves	PRJDB7233	WT1_-N_1	-N	Col-0	PAIRED	cDNA	36762315	Arabidopsis thaliana
	leaves	PRJDB7233	WT1_-P_1	-P	Col-0	PAIRED	cDNA	27957101	Arabidopsis thaliana
	leaves	PRJDB7233	WT2_control_1	WT2_control_1	Col-0	PAIRED	cDNA	33920411	Arabidopsis thaliana
	leaves	PRJDB7233	WT2_-N_1	-N	Col-0	PAIRED	cDNA	29930987	Arabidopsis thaliana
	leaves	PRJDB7233	WT2_-P_1	-P	Col-0	PAIRED	cDNA	30318306	Arabidopsis thaliana
	leaves	PRJDB7233	WT3_control_1	WT3_control_1	Col-0	PAIRED	cDNA	29033899	Arabidopsis thaliana
	leaves	PRJDB7233	WT3_-N_1	-N	Col-0	PAIRED	cDNA	32474481	Arabidopsis thaliana
	leaves	PRJDB7233	WT3_-P_1	-P	Col-0	PAIRED	cDNA	30516015	Arabidopsis thaliana
	root	PRJDB4993	SAMD00056089	Br-0 root Al treatment 1	Br-0	SINGLE	RANDOM	6888369	Arabidopsis thaliana
	root	PRJDB4993	SAMD00056090	Br-0 root Al treatment 2	Br-0	SINGLE	RANDOM	7416418	Arabidopsis thaliana
	root	PRJDB4993	SAMD00056091	Br-0 root Al treatment 3	Br-0	SINGLE	RANDOM	7520634	Arabidopsis thaliana
	root	PRJDB4993	SAMD00056092	Br-0 root Control 1	Br-0	SINGLE	RANDOM	7799229	Arabidopsis thaliana
	root	PRJDB4993	SAMD00056093	Br-0 root Control 2	Br-0	SINGLE	RANDOM	8928357	Arabidopsis thaliana
	root	PRJDB4993	SAMD00056094	Br-0 root Control 3	Br-0	SINGLE	RANDOM	7223583	Arabidopsis thaliana
	root	PRJDB4993	SAMD00056095	AI	Col-0	SINGLE	RANDOM	7437828	Arabidopsis thaliana
	root	PRJDB4993	SAMD00056096	AI	Col-0	SINGLE	RANDOM	3329883	Arabidopsis thaliana
	root	PRJDB4993	SAMD00056097	AI	Col-0	SINGLE	RANDOM	6939746	Arabidopsis thaliana
	root	PRJDB4993	SAMD00056098	Col-0 root Control 1	Col-0	SINGLE	RANDOM	8028261	Arabidopsis thaliana
	root	PRJDB4993	SAMD00056099	Col-0 root Control 2	Col-0	SINGLE	RANDOM	7570866	Arabidopsis thaliana
	root	PRJDB4993	SAMD00056100	Col-0 root Control 3	Col-0	SINGLE	RANDOM	7463270	Arabidopsis thaliana
	root	PRJDB4993	SAMD00056101	Dra-2 root Al treatment 1	Dra-2	SINGLE	RANDOM	7057659	Arabidopsis thaliana
	root	PRJDB4993	SAMD00056102	Dra-2 root Al treatment 2	Dra-2	SINGLE	RANDOM	6619539	Arabidopsis thaliana
	root	PRJDB4993	SAMD00056103	Dra-2 root Al treatment 3	Dra-2	SINGLE	RANDOM	7293100	Arabidopsis thaliana
	root	PRJDB4993	SAMD00056104	Dra-2 root Control 1	Dra-2	SINGLE	RANDOM	7843067	Arabidopsis thaliana
	root	PRJDB4993	SAMD00056105	Dra-2 root Control 2	Dra-2	SINGLE	RANDOM	6966975	Arabidopsis thaliana
	root	PRJDB4993	SAMD00056106	Dra-2 root Control 3	Dra-2	SINGLE	RANDOM	7727172	Arabidopsis thaliana
	root	PRJDB4993	SAMD00056107	Shigu-2 root Al treatment 1	Shigu-2	SINGLE	RANDOM	8079907	Arabidopsis thaliana
	root	PRJDB4993	SAMD00056108	Shigu-2 root Al treatment 2	Shigu-2	SINGLE	RANDOM	6989410	Arabidopsis thaliana
	root	PRJDB4993	SAMD00056109	Shigu-2 root Al treatment 3	Shigu-2	SINGLE	RANDOM	7309921	Arabidopsis thaliana
	root	PRJDB4993	SAMD00056110	Shigu-2 root Control 1	Shigu-2	SINGLE	RANDOM	8003055	Arabidopsis thaliana
	root	PRJDB4993	SAMD00056111	Shigu-2 root Control 2	Shigu-2	SINGLE	RANDOM	7760367	Arabidopsis thaliana
	root	PRJDB4993	SAMD00056112	Shigu-2 root Control 3	Shigu-2	SINGLE	RANDOM	7965607	Arabidopsis thaliana
	root	PRJDB4993	SAMD00056113	Valsi-1 root Al treatment 1	Valsi-1	SINGLE	RANDOM	7149904	Arabidopsis thaliana
	root	PRJDB4993	SAMD00056114	Valsi-1 root Al treatment 2	Valsi-1	SINGLE	RANDOM	6609270	Arabidopsis thaliana
	root	PRJDB4993	SAMD00056115	Valsi-1 root Al treatment 3	Valsi-1	SINGLE	RANDOM	7076890	Arabidopsis thaliana
	root	PRJDB4993	SAMD00056116	Valsi-1 root Control 1	Valsi-1	SINGLE	RANDOM	8564052	Arabidopsis thaliana
	root	PRJDB4993	SAMD00056117	Valsi-1 root Control 2	Valsi-1	SINGLE	RANDOM	8203195	Arabidopsis thaliana
	root	PRJDB4993	SAMD00056118	Valsi-1 root Control 3	Valsi-1	SINGLE	RANDOM	8420678	Arabidopsis thaliana
	root	PRJDB4993	SAMD00056119	Wei-0 root Al treatment 1	Wei-0	SINGLE	RANDOM	6642560	Arabidopsis thaliana
	root	PRJDB4993	SAMD00056120	Wei-0 root Al treatment 2	Wei-0	SINGLE	RANDOM	6576830	Arabidopsis thaliana
	root	PRJDB4993	SAMD00056121	Wei-0 root Al treatment 3	Wei-0	SINGLE	RANDOM	6164424	Arabidopsis thaliana
	root	PRJDB4993	SAMD00056122	Wei-0 root Control 1	Wei-0	SINGLE	RANDOM	7368036	Arabidopsis thaliana
	root	PRJDB4993	SAMD00056123	Wei-0 root Control 2	Wei-0	SINGLE	RANDOM	8218828	Arabidopsis thaliana
	root	PRJDB4993	SAMD00056124	Wei-0 root Control 3	Wei-0	SINGLE	RANDOM	8221041	Arabidopsis thaliana
	root	PRJNA241054	RNA-Seq of Arabidopsis thaliana roots ( 10d +Pi )	Control	Col-0	SINGLE	RANDOM	51396099	Arabidopsis thaliana
	root	PRJNA241054	RNA-Seq of Arabidopsis thaliana roots ( 10d +Pi )	Control	Col-0	SINGLE	RANDOM	21302552	Arabidopsis thaliana
	root	PRJNA241054	RNA-Seq of Arabidopsis thaliana roots ( 10d -Pi )	Pi starvation	Col-0	SINGLE	RANDOM	42235305	Arabidopsis thaliana
	root	PRJNA241054	RNA-Seq of Arabidopsis thaliana roots ( 10d -Pi )	Pi starvation	Col-0	SINGLE	RANDOM	38930176	Arabidopsis thaliana
	seedlings	PRJNA314824	Col-0 P+R1	Control	Col-0	PAIRED	PolyA	19695994	Arabidopsis thaliana
	seedlings	PRJNA314824	Col-0 P-R1	Pi starvation	Col-0	PAIRED	PolyA	17947845	Arabidopsis thaliana
	seedlings	PRJNA314824	Col-0 P+R2	Control	Col-0	PAIRED	PolyA	30924476	Arabidopsis thaliana
	seedlings	PRJNA314824	hps5 P+R1	Control	Col-0	PAIRED	PolyA	25604377	Arabidopsis thaliana
	seedlings	PRJNA314824	hps5 P+R2	Control	Col-0	PAIRED	PolyA	21478748	Arabidopsis thaliana
	seedlings	PRJNA314824	Col-0 P-R2	Pi starvation	Col-0	PAIRED	PolyA	26476480	Arabidopsis thaliana
	seedlings	PRJNA314824	hps5 P-R1	Pi starvation	Col-0	PAIRED	PolyA	21151748	Arabidopsis thaliana
	seedlings	PRJNA314824	hps5 P-R2	Pi starvation	Col-0	PAIRED	PolyA	22822751	Arabidopsis thaliana
	seedlings	PRJNA314824	ein3 P-R2	Pi starvation	Col-0	PAIRED	PolyA	24027063	Arabidopsis thaliana
	seedlings	PRJNA314824	ein3 P-R1	Pi starvation	Col-0	PAIRED	PolyA	20623742	Arabidopsis thaliana
	seedlings	PRJNA314824	ein3eil1 P-R2	Pi starvation	Col-0	PAIRED	PolyA	18454930	Arabidopsis thaliana
	seedlings	PRJNA314824	ein3eil1 P-R1	Pi starvation	Col-0	PAIRED	PolyA	21170339	Arabidopsis thaliana
	leaves	PRJNA307616	Transcriptome of third pair leaves from Fe-sufficient Arabidopsis- replicate1	Control	Col-0	PAIRED	RANDOM	12040726	Arabidopsis thaliana
	leaves	PRJNA307616	Transcriptome of third pair leaves from Fe-sufficient Arabidopsis- replicate2	Control	Col-0	PAIRED	RANDOM	12000000	Arabidopsis thaliana
	leaves	PRJNA307616	Transcriptome of third pair leaves from Fe-sufficient Arabidopsis- replicate3	Control	Col-0	PAIRED	RANDOM	10713141	Arabidopsis thaliana
	leaves	PRJNA307616	Transcriptome of first pair leaves from Fe-deficient Arabidopsis- replicate1	Fe-deficient	Col-0	PAIRED	RANDOM	12000000	Arabidopsis thaliana
	leaves	PRJNA307616	Transcriptome of first pair leaves from Fe-deficient Arabidopsis- replicate2	Fe-deficient	Col-0	PAIRED	RANDOM	11343368	Arabidopsis thaliana
	leaves	PRJNA307616	Transcriptome of first pair leaves from Fe-deficient Arabidopsis- replicate3	Fe-deficient	Col-0	PAIRED	RANDOM	11664561	Arabidopsis thaliana
	leaves	PRJNA307616	Transcriptome of second pair leaves from Fe-deficient Arabidopsis- replicate1	Fe-deficient	Col-0	PAIRED	RANDOM	12272458	Arabidopsis thaliana
	leaves	PRJNA307616	Transcriptome of second pair leaves from Fe-deficient Arabidopsis- replicate2	Fe-deficient	Col-0	PAIRED	RANDOM	10310452	Arabidopsis thaliana
	leaves	PRJNA307616	Transcriptome of second pair leaves from Fe-deficient Arabidopsis- replicate3	Fe-deficient	Col-0	PAIRED	RANDOM	12000000	Arabidopsis thaliana
	leaves	PRJNA307616	Transcriptome of third pair leaves from Fe-deficient Arabidopsis- replicate1	Fe-deficient	Col-0	PAIRED	RANDOM	11203644	Arabidopsis thaliana
	leaves	PRJNA307616	Transcriptome of third pair leaves from Fe-deficient Arabidopsis- replicate2	Fe-deficient	Col-0	PAIRED	RANDOM	10234331	Arabidopsis thaliana
	leaves	PRJNA307616	Transcriptome of third pair leaves from Fe-deficient Arabidopsis- replicate3	Fe-deficient	Col-0	PAIRED	RANDOM	12000000	Arabidopsis thaliana
	leaves	PRJNA307616	Transcriptome of first pair leaves from Fe-sufficient Arabidopsis- replicate1	Control	Col-0	PAIRED	RANDOM	11872698	Arabidopsis thaliana
	leaves	PRJNA307616	Transcriptome of first pair leaves from Fe-sufficient Arabidopsis- replicate2	Control	Col-0	PAIRED	RANDOM	12346586	Arabidopsis thaliana
	leaves	PRJNA307616	Transcriptome of first pair leaves from Fe-sufficient Arabidopsis- replicate3	Control	Col-0	PAIRED	RANDOM	11810507	Arabidopsis thaliana
	leaves	PRJNA307616	Arabidopsis iron sufficient and deficient leaves	iron sufficient and deficient leaves	Col-0	PAIRED	RANDOM	12236503	Arabidopsis thaliana
	leaves	PRJNA307616	Arabidopsis iron sufficient and deficient leaves	iron sufficient and deficient leaves	Col-0	PAIRED	RANDOM	12000000	Arabidopsis thaliana
	leaves	PRJNA307616	Arabidopsis iron sufficient and deficient leaves	iron sufficient and deficient leaves	Col-0	PAIRED	RANDOM	10138543	Arabidopsis thaliana
	root	PRJNA330878	novel P mutants: Sample cbl1_P_replete	P-limited	Col-0	SINGLE	RANDOM	22181223	Arabidopsis thaliana
	root	PRJNA330878	novel P mutants: Sample cbl1_P_replete	P-limited	Col-0	SINGLE	RANDOM	19979371	Arabidopsis thaliana
	root	PRJNA330878	novel P mutants: Sample cbl1_P_replete	P-limited	Col-0	SINGLE	RANDOM	16764959	Arabidopsis thaliana
	root	PRJNA330878	novel P mutants: Sample cbl1_P_limited	P-control	Col-0	SINGLE	RANDOM	15364587	Arabidopsis thaliana
	root	PRJNA330878	novel P mutants: Sample cbl1_P_limited	P-control	Col-0	SINGLE	RANDOM	18351791	Arabidopsis thaliana
	root	PRJNA330878	novel P mutants: Sample cbl1_P_limited	P-control	Col-0	SINGLE	RANDOM	14510682	Arabidopsis thaliana
	root	PRJNA330878	novel P mutants: Sample cipk14_P_replete	P-limited	Col-0	SINGLE	RANDOM	16010344	Arabidopsis thaliana
	root	PRJNA330878	novel P mutants: Sample cipk14_P_replete	P-limited	Col-0	SINGLE	RANDOM	29167732	Arabidopsis thaliana
	root	PRJNA330878	novel P mutants: Sample cipk14_P_replete	P-limited	Col-0	SINGLE	RANDOM	16719112	Arabidopsis thaliana
	root	PRJNA330878	novel P mutants: Sample cipk14_P_limited	P-control	Col-0	SINGLE	RANDOM	12653501	Arabidopsis thaliana
	root	PRJNA330878	novel P mutants: Sample cipk14_P_limited	P-control	Col-0	SINGLE	RANDOM	13061936	Arabidopsis thaliana
	root	PRJNA330878	novel P mutants: Sample cipk14_P_limited	P-control	Col-0	SINGLE	RANDOM	17062087	Arabidopsis thaliana
	root	PRJNA330878	novel P mutants: Sample cipk2_P_replete	P-limited	Col-0	SINGLE	RANDOM	17757200	Arabidopsis thaliana
	root	PRJNA330878	novel P mutants: Sample cipk2_P_replete	P-limited	Col-0	SINGLE	RANDOM	17759323	Arabidopsis thaliana
	root	PRJNA330878	novel P mutants: Sample cipk2_P_replete	P-limited	Col-0	SINGLE	RANDOM	17584302	Arabidopsis thaliana
	root	PRJNA330878	novel P mutants: Sample cipk2_P_limited	P-control	Col-0	SINGLE	RANDOM	16399037	Arabidopsis thaliana
	root	PRJNA330878	novel P mutants: Sample cipk2_P_limited	P-control	Col-0	SINGLE	RANDOM	16778448	Arabidopsis thaliana
	root	PRJNA330878	novel P mutants: Sample cipk2_P_limited	P-control	Col-0	SINGLE	RANDOM	16527707	Arabidopsis thaliana
	root	PRJNA330878	novel P mutants: Sample Col1_P_replete	P-limited	Col-0	SINGLE	RANDOM	18460905	Arabidopsis thaliana
	root	PRJNA330878	novel P mutants: Sample Col1_P_replete	P-limited	Col-0	SINGLE	RANDOM	17572680	Arabidopsis thaliana
	root	PRJNA330878	novel P mutants: Sample Col1_P_replete	P-limited	Col-0	SINGLE	RANDOM	18475932	Arabidopsis thaliana
[truncated: 1,257 more rows]

## Sheet: Table S2
Table S2 The 120 RNA-Seq samples used for analysis
GEO/BioSample	Project	Run	Stress	Tissue	Species	Type
GSM3140731	PRJNA471243	SRR7160931	Control	seedlings	Arabidopsis thaliana	Abiotic
GSM3140732	PRJNA471243	SRR7160932	Control	seedlings	Arabidopsis thaliana	Abiotic
GSM3140733	PRJNA471243	SRR7160933	Control	seedlings	Arabidopsis thaliana	Abiotic
GSM3140728	PRJNA471243	SRR7160928	Osmotic for 24h	seedlings	Arabidopsis thaliana	Abiotic
GSM3140729	PRJNA471243	SRR7160929	Osmotic for 24h	seedlings	Arabidopsis thaliana	Abiotic
GSM3140730	PRJNA471243	SRR7160930	Osmotic for 24h	seedlings	Arabidopsis thaliana	Abiotic
GSM3639336	PRJNA525452	SRR8667484	Control	seedlings	Arabidopsis thaliana	Abiotic
GSM3639337	PRJNA525452	SRR8667485	Control	seedlings	Arabidopsis thaliana	Abiotic
GSM3639338	PRJNA525452	SRR8667486	Control	seedlings	Arabidopsis thaliana	Abiotic
GSM3639339	PRJNA525452	SRR8667487	Cold for 3h	seedlings	Arabidopsis thaliana	Abiotic
GSM3639340	PRJNA525452	SRR8667488	Cold for 3h	seedlings	Arabidopsis thaliana	Abiotic
GSM3639341	PRJNA525452	SRR8667489	Cold for 3h	seedlings	Arabidopsis thaliana	Abiotic
GSM3639342	PRJNA525452	SRR8667491	Cold for 24h	seedlings	Arabidopsis thaliana	Abiotic
GSM3639343	PRJNA525452	SRR8667492	Cold for 24h	seedlings	Arabidopsis thaliana	Abiotic
GSM3639344	PRJNA525452	SRR8667493	Cold for 24h	seedlings	Arabidopsis thaliana	Abiotic
GSM2467110	PRJNA363056	SRR5197904	Control	rosette leaf	Arabidopsis thaliana	Abiotic
GSM2467111	PRJNA363056	SRR5197905	Control	rosette leaf	Arabidopsis thaliana	Abiotic
GSM2467112	PRJNA363056	SRR5197906	Control	rosette leaf	Arabidopsis thaliana	Abiotic
GSM2467113	PRJNA363056	SRR5197907	treated at 37C for 3h	rosette leaf	Arabidopsis thaliana	Abiotic
GSM2467114	PRJNA363056	SRR5197908	treated at 37C for 3h	rosette leaf	Arabidopsis thaliana	Abiotic
GSM2467115	PRJNA363056	SRR5197909	treated at 37C for 3h	rosette leaf	Arabidopsis thaliana	Abiotic
GSM2467116	PRJNA363056	SRR5197910	Control	flower bud	Arabidopsis thaliana	Abiotic
GSM2467117	PRJNA363056	SRR5197911	Control	flower bud	Arabidopsis thaliana	Abiotic
GSM2467118	PRJNA363056	SRR5197912	Control	flower bud	Arabidopsis thaliana	Abiotic
GSM2467119	PRJNA363056	SRR5197913	treated at 37C for 3h	flower bud	Arabidopsis thaliana	Abiotic
GSM2467120	PRJNA363056	SRR5197914	treated at 37C for 3h	flower bud	Arabidopsis thaliana	Abiotic
GSM2467121	PRJNA363056	SRR5197915	treated at 37C for 3h	flower bud	Arabidopsis thaliana	Abiotic
GSM2467122	PRJNA363056	SRR5197916	Control	flower bud	Arabidopsis thaliana	Abiotic
GSM2467123	PRJNA363056	SRR5197917	Control	flower bud	Arabidopsis thaliana	Abiotic
GSM2467124	PRJNA363056	SRR5197918	Control	flower bud	Arabidopsis thaliana	Abiotic
GSM2467125	PRJNA363056	SRR5197919	treated at 37C for 3h	flower bud	Arabidopsis thaliana	Abiotic
GSM2467126	PRJNA363056	SRR5197920	treated at 37C for 3h	flower bud	Arabidopsis thaliana	Abiotic
GSM2467127	PRJNA363056	SRR5197921	treated at 37C for 3h	flower bud	Arabidopsis thaliana	Abiotic
GSM3140725	PRJNA471243	SRR7160925	100 microM ABA for 24 hours	seedlings	Arabidopsis thaliana	Abiotic
GSM3140726	PRJNA471243	SRR7160926	100 microM ABA for 24 hours	seedlings	Arabidopsis thaliana	Abiotic
GSM3140727	PRJNA471243	SRR7160927	100 microM ABA for 24 hours	seedlings	Arabidopsis thaliana	Abiotic
GSM3140731	PRJNA471243	SRR7160931	Control	seedlings	Arabidopsis thaliana	Abiotic
GSM3140732	PRJNA471243	SRR7160932	Control	seedlings	Arabidopsis thaliana	Abiotic
GSM3140733	PRJNA471243	SRR7160933	Control	seedlings	Arabidopsis thaliana	Abiotic
GSM2359630	PRJNA348676	SRR4449317	Mock 20h	leaves	Arabidopsis thaliana	Biotic
GSM2359633	PRJNA348676	SRR4449322	Mock 20h	leaves	Arabidopsis thaliana	Biotic
GSM2359636	PRJNA348676	SRR4449328	Mock 20h	leaves	Arabidopsis thaliana	Biotic
GSM2359631	PRJNA348676	SRR4449320	Pto DC3000 20h(P. syringae pv tomato DC3000 )	leaves	Arabidopsis thaliana	Biotic
GSM2359634	PRJNA348676	SRR4449323	Pto DC3000 20h	leaves	Arabidopsis thaliana	Biotic
GSM2359637	PRJNA348676	SRR4449331	Pto DC3000 20h	leaves	Arabidopsis thaliana	Biotic
GSM3899015	PRJNA549850	SRR9331156	H2O 6h	seedlings	Arabidopsis thaliana	Biotic
GSM3899042	PRJNA549850	SRR9331183	H2O 6h	seedlings	Arabidopsis thaliana	Biotic
GSM3899053	PRJNA549850	SRR9331194	H2O 6h	seedlings	Arabidopsis thaliana	Biotic
GSM3899034	PRJNA549850	SRR9331175	flg22 6h	seedlings	Arabidopsis thaliana	Biotic
GSM3899048	PRJNA549850	SRR9331189	flg22 6h	seedlings	Arabidopsis thaliana	Biotic
GSM3899051	PRJNA549850	SRR9331192	flg22 6h	seedlings	Arabidopsis thaliana	Biotic
GSM1864951	PRJNA294313	SRR2221833	control 4 days	roots	Arabidopsis thaliana	Biotic
GSM1864955	PRJNA294313	SRR2221837	control 4 days	roots	Arabidopsis thaliana	Biotic
GSM1864959	PRJNA294313	SRR2221841	control 4 days	roots	Arabidopsis thaliana	Biotic
GSM1864952	PRJNA294313	SRR2221834	Heterodera schachti nematodes 4 days post infection	roots	Arabidopsis thaliana	Biotic
GSM1864956	PRJNA294313	SRR2221838	Heterodera schachti nematodes 4 days post infection	roots	Arabidopsis thaliana	Biotic
GSM1864960	PRJNA294313	SRR2221842	Heterodera schachti nematodes 4 days post infection	roots	Arabidopsis thaliana	Biotic
GSM4155659	PRJNA588459	SRR10423442	Natural heat stress	Rice caryopsis	Oryza sativa Japonica Group	Abiotic
GSM4155660	PRJNA588459	SRR10423443	Natural heat stress	Rice caryopsis	Oryza sativa Japonica Group	Abiotic
GSM4155661	PRJNA588459	SRR10423444	Natural heat stress	Rice caryopsis	Oryza sativa Japonica Group	Abiotic
GSM4155662	PRJNA588459	SRR10423445	Normal cultivation condition	Rice caryopsis	Oryza sativa Japonica Group	Abiotic
GSM4155663	PRJNA588459	SRR10423446	Normal cultivation condition	Rice caryopsis	Oryza sativa Japonica Group	Abiotic
GSM4155664	PRJNA588459	SRR10423447	Normal cultivation condition	Rice caryopsis	Oryza sativa Japonica Group	Abiotic
GSM2082857	PRJNA314526	SRR3209769	Control	leaf	Oryza sativa Japonica Group	Abiotic
GSM2082858	PRJNA314526	SRR3209770	Control	leaf	Oryza sativa Japonica Group	Abiotic
GSM2082865	PRJNA314526	SRR3209777	Control	leaf	Oryza sativa Japonica Group	Abiotic
GSM2082859	PRJNA314526	SRR3209771	Drought	leaf	Oryza sativa Japonica Group	Abiotic
GSM2082860	PRJNA314526	SRR3209772	Drought	leaf	Oryza sativa Japonica Group	Abiotic
GSM2082866	PRJNA314526	SRR3209778	Drought	leaf	Oryza sativa Japonica Group	Abiotic
SAMN03288852	PRJNA273178	SRR1785709	untreated 0 hour, replicate 1	root	Oryza sativa Japonica Group	Abiotic
SAMN03288853	PRJNA273178	SRR1785715	untreated 0 hour, replicate 2	root	Oryza sativa Japonica Group	Abiotic
SAMN03288854	PRJNA273178	SRR1785721	untreated 1 hour, replicate 1	root	Oryza sativa Japonica Group	Abiotic
SAMN03288855	PRJNA273178	SRR1797830	untreated 1 hour, replicate 2	root	Oryza sativa Japonica Group	Abiotic
SAMN03288856	PRJNA273178	SRR1785734	Cadmium treated 1 hour, replicate 1	root	Oryza sativa Japonica Group	Abiotic
SAMN03288857	PRJNA273178	SRR1785742	Cadmium treated 1 hour, replicate 2	root	Oryza sativa Japonica Group	Abiotic
SAMN03288858	PRJNA273178	SRR1785744	untreated 0 hour, replicate 1	leaf	Oryza sativa Japonica Group	Abiotic
SAMN03288860	PRJNA273178	SRR1785745	untreated 1 hour, replicate 1	leaf	Oryza sativa Japonica Group	Abiotic
SAMN03288859	PRJNA273178	SRR1785747	untreated 0 hour, replicate 2	leaf	Oryza sativa Japonica Group	Abiotic
SAMN03288861	PRJNA273178	SRR1785803	untreated 1 hour, replicate 2	leaf	Oryza sativa Japonica Group	Abiotic
SAMN03288862	PRJNA273178	SRR1785804	Cadmium treated 1 hour, replicate 1	leaf	Oryza sativa Japonica Group	Abiotic
SAMN03288863	PRJNA273178	SRR1785806	Cadmium treated 1 hour, replicate 2	leaf	Oryza sativa Japonica Group	Abiotic
SAMN04625830	PRJNA317779	SRR3356465	Control	alurone	Oryza sativa Japonica Group	Abiotic
SAMN04625830	PRJNA317779	SRR3356466	Control	alurone	Oryza sativa Japonica Group	Abiotic
SAMN04625830	PRJNA317779	SRR3356467	Control	alurone	Oryza sativa Japonica Group	Abiotic
SAMN04625830	PRJNA317779	SRR3356532	ABA	alurone	Oryza sativa Japonica Group	Abiotic
SAMN04625830	PRJNA317779	SRR3356533	ABA	alurone	Oryza sativa Japonica Group	Abiotic
SAMN04625830	PRJNA317779	SRR3356535	ABA	alurone	Oryza sativa Japonica Group	Abiotic
GSM2902389	PRJNA427491	SRR6417964	Xanthomonas oryzae pv. Oryzae MAI1 inoculated	Leaves	Oryza sativa Japonica Group	Biotic
GSM2902390	PRJNA427491	SRR6417965	Xanthomonas oryzae pv. Oryzae MAI1 inoculated	Leaves	Oryza sativa Japonica Group	Biotic
GSM2902391	PRJNA427491	SRR6417966	Xanthomonas oryzae pv. Oryzae MAI1 inoculated	Leaves	Oryza sativa Japonica Group	Biotic
GSM2902392	PRJNA427491	SRR6417967	Control	Leaves	Oryza sativa Japonica Group	Biotic
GSM2902393	PRJNA427491	SRR6417968	Control	Leaves	Oryza sativa Japonica Group	Biotic
GSM2902394	PRJNA427491	SRR6417969	Control	Leaves	Oryza sativa Japonica Group	Biotic
SAMN06166735	PRJNA358135	SRR5127190	Control	leaf	Oryza sativa Japonica Group	Biotic
SAMN06166736	PRJNA358135	SRR5127194	Control	leaf	Oryza sativa Japonica Group	Biotic
SAMN06166737	PRJNA358135	SRR5127174	Control	leaf	Oryza sativa Japonica Group	Biotic
SAMN06166741	PRJNA358135	SRR5127186	GY11_48h_1	leaf	Oryza sativa Japonica Group	Biotic
SAMN06166742	PRJNA358135	SRR5127187	GY11_48h_2	leaf	Oryza sativa Japonica Group	Biotic
SAMN06166743	PRJNA358135	SRR5127189	GY11_48h_3	leaf	Oryza sativa Japonica Group	Biotic
GSM2735535	PRJNA397572	SRR5909330	Control	aboveground part of plant	Oryza sativa Japonica Group	Biotic
GSM2735536	PRJNA397572	SRR5909331	Control	aboveground part of plant	Oryza sativa Japonica Group	Biotic
GSM2735537	PRJNA397572	SRR5909332	Control	aboveground part of plant	Oryza sativa Japonica Group	Biotic
GSM2735538	PRJNA397572	SRR5909333	Rice dwarf virus, RDV	aboveground part of plant	Oryza sativa Japonica Group	Biotic
GSM2735539	PRJNA397572	SRR5909334	Rice dwarf virus, RDV	aboveground part of plant	Oryza sativa Japonica Group	Biotic
GSM2735540	PRJNA397572	SRR5909335	Rice dwarf virus, RDV	aboveground part of plant	Oryza sativa Japonica Group	Biotic
GSM3489985	PRJNA507172	SRR8247776	Control	Leaf sheath	Oryza sativa Japonica Group	Biotic
GSM3489986	PRJNA507172	SRR8247777	Control	Leaf sheath	Oryza sativa Japonica Group	Biotic
GSM3489987	PRJNA507172	SRR8247778	Control	Leaf sheath	Oryza sativa Japonica Group	Biotic
GSM3489988	PRJNA507172	SRR8247779	brown planthopper(6-24h)	Leaf sheath	Oryza sativa Japonica Group	Biotic
GSM3489989	PRJNA507172	SRR8247780	brown planthopper(6-24h)	Leaf sheath	Oryza sativa Japonica Group	Biotic
GSM3489990	PRJNA507172	SRR8247781	brown planthopper(6-24h)	Leaf sheath	Oryza sativa Japonica Group	Biotic
GSM3489991	PRJNA507172	SRR8247782	brown planthopper(48-72h)	Leaf sheath	Oryza sativa Japonica Group	Biotic
GSM3489992	PRJNA507172	SRR8247783	brown planthopper(48-72h)	Leaf sheath	Oryza sativa Japonica Group	Biotic
GSM3489993	PRJNA507172	SRR8247784	brown planthopper(48-72h)	Leaf sheath	Oryza sativa Japonica Group	Biotic
SAMN14569671	PRJNA624152	SRR11517236	RSV	shoot	Oryza sativa Japonica Group	Biotic
SAMN14569670	PRJNA624152	SRR11517237	RSV	shoot	Oryza sativa Japonica Group	Biotic
SAMN14569669	PRJNA624152	SRR11517238	RSV	shoot	Oryza sativa Japonica Group	Biotic
SAMN14569668	PRJNA624152	SRR11517239	Control	shoot	Oryza sativa Japonica Group	Biotic
SAMN14569667	PRJNA624152	SRR11517240	Control	shoot	Oryza sativa Japonica Group	Biotic
SAMN14569666	PRJNA624152	SRR11517241	Control	shoot	Oryza sativa Japonica Group	Biotic

## Sheet: Table S4
Table S4 The enriched GO terms of DSGs and DEGs in Arabidopsis
The enriched GO terms under abiotic DSGs
GO_acc	Term_type	Term	P-value
GO:1901360	BP	organic cyclic compound metabolic process	3.8e-14
GO:0046483	BP	heterocycle metabolic process	2.9e-14
GO:0006725	BP	cellular aromatic compound metabolic process	2e-13
GO:0006139	BP	nucleobase-containing compound metabolic process	1.4e-12
GO:0090304	BP	nucleic acid metabolic process	1.3e-12
GO:0044699	BP	single-organism process	3e-09
GO:0050789	BP	regulation of biological process	4e-09
GO:0018130	BP	heterocycle biosynthetic process	5.4e-09
GO:0051276	BP	chromosome organization	8.8e-09
GO:0006464	BP	cellular protein modification process	8.3e-09
GO:0036211	BP	protein modification process	8.3e-09
GO:0016070	BP	RNA metabolic process	8.4e-09
GO:1901362	BP	organic cyclic compound biosynthetic process	1.3e-08
GO:0043412	BP	macromolecule modification	2e-08
GO:0009987	BP	cellular process	1.9e-08
GO:0019438	BP	aromatic compound biosynthetic process	4.8e-08
GO:0044763	BP	single-organism cellular process	5.3e-08
GO:0034654	BP	nucleobase-containing compound biosynthetic process	5.2e-08
GO:0006796	BP	phosphate-containing compound metabolic process	8e-08
GO:0006259	BP	DNA metabolic process	8.7e-08
GO:0006793	BP	phosphorus metabolic process	1.3e-07
GO:0071704	BP	organic substance metabolic process	1.7e-07
GO:0006351	BP	transcription, DNA-templated	3.6e-07
GO:0006325	BP	chromatin organization	3.5e-07
GO:0008152	BP	metabolic process	3.3e-07
GO:0006996	BP	organelle organization	3.2e-07
GO:0032774	BP	RNA biosynthetic process	3.6e-07
GO:0097659	BP	nucleic acid-templated transcription	3.9e-07
GO:0016569	BP	covalent chromatin modification	4.9e-07
GO:0050794	BP	regulation of cellular process	4.8e-07
GO:0019222	BP	regulation of metabolic process	6e-07
GO:0019219	BP	regulation of nucleobase-containing compound metabolic process	8.1e-07
GO:0006355	BP	regulation of transcription, DNA-templated	9.7e-07
GO:1903506	BP	regulation of nucleic acid-templated transcription	1e-06
GO:2001141	BP	regulation of RNA biosynthetic process	1e-06
GO:0051252	BP	regulation of RNA metabolic process	1.2e-06
GO:0044238	BP	primary metabolic process	1.4e-06
GO:0060255	BP	regulation of macromolecule metabolic process	1.9e-06
GO:0006974	BP	cellular response to DNA damage stimulus	2.1e-06
GO:0010468	BP	regulation of gene expression	2.4e-06
GO:0065007	BP	biological regulation	2.6e-06
GO:0006281	BP	DNA repair	3e-06
GO:0044237	BP	cellular metabolic process	3.2e-06
GO:0031323	BP	regulation of cellular metabolic process	4.8e-06
GO:0009791	BP	post-embryonic development	7.2e-06
GO:0031326	BP	regulation of cellular biosynthetic process	8.5e-06
GO:0016570	BP	histone modification	9.2e-06
GO:0022414	BP	reproductive process	1.2e-05
GO:0051716	BP	cellular response to stimulus	1.2e-05
GO:0009889	BP	regulation of biosynthetic process	1.2e-05
GO:0051171	BP	regulation of nitrogen compound metabolic process	1.2e-05
GO:0000003	BP	reproduction	1.5e-05
GO:2000112	BP	regulation of cellular macromolecule biosynthetic process	1.7e-05
GO:0080090	BP	regulation of primary metabolic process	1.7e-05
GO:0010556	BP	regulation of macromolecule biosynthetic process	1.9e-05
GO:0048608	BP	reproductive structure development	2.7e-05
GO:0061458	BP	reproductive system development	2.7e-05
GO:0048731	BP	system development	6.4e-05
GO:0043933	BP	macromolecular complex subunit organization	6.8e-05
GO:0044702	BP	single organism reproductive process	7.2e-05
GO:0048831	BP	regulation of shoot system development	7.3e-05
GO:0016310	BP	phosphorylation	8.5e-05
GO:0009108	BP	coenzyme biosynthetic process	8.9e-05
GO:2000026	BP	regulation of multicellular organismal development	0.0001
GO:0010228	BP	vegetative to reproductive phase transition of meristem	0.00011
GO:0032259	BP	methylation	0.00013
GO:0007126	BP	meiotic nuclear division	0.00015
GO:0006468	BP	protein phosphorylation	0.00017
GO:0044260	BP	cellular macromolecule metabolic process	0.00018
GO:0043170	BP	macromolecule metabolic process	0.0002
GO:0003006	BP	developmental process involved in reproduction	0.00027
GO:0048580	BP	regulation of post-embryonic development	0.00028
GO:0051188	BP	cofactor biosynthetic process	0.0003
GO:1903046	BP	meiotic cell cycle process	0.00032
GO:0051186	BP	cofactor metabolic process	0.00033
GO:0009909	BP	regulation of flower development	0.00034
GO:0003824	MF	catalytic activity	4.3e-17
GO:0000166	MF	nucleotide binding	8.3e-16
GO:1901265	MF	nucleoside phosphate binding	8.3e-16
GO:0036094	MF	small molecule binding	1.2e-15
GO:0005515	MF	protein binding	8.6e-12
GO:0097367	MF	carbohydrate derivative binding	5.9e-11
GO:0005488	MF	binding	9.2e-11
GO:0032553	MF	ribonucleotide binding	1.1e-10
GO:0017076	MF	purine nucleotide binding	1.5e-10
GO:0032555	MF	purine ribonucleotide binding	1.8e-10
GO:0016740	MF	transferase activity	3.5e-10
GO:0001882	MF	nucleoside binding	5.8e-10
GO:0032549	MF	ribonucleoside binding	7.4e-10
GO:0001883	MF	purine nucleoside binding	1.1e-09
GO:0032550	MF	purine ribonucleoside binding	1.1e-09
GO:0030554	MF	adenyl nucleotide binding	3.5e-09
GO:0032559	MF	adenyl ribonucleotide binding	4.3e-09
GO:0035639	MF	purine ribonucleoside triphosphate binding	1.6e-08
GO:0003677	MF	DNA binding	2.6e-08
GO:0016787	MF	hydrolase activity	3.7e-08
GO:0097159	MF	organic cyclic compound binding	6.4e-08
GO:1901363	MF	heterocyclic compound binding	8e-08
GO:0016772	MF	transferase activity, transferring phosphorus-containing groups	1.7e-07
GO:0016773	MF	phosphotransferase activity, alcohol group as acceptor	2e-07
GO:0005524	MF	ATP binding	3.3e-07
GO:0016788	MF	hydrolase activity, acting on ester bonds	2e-06
GO:0016301	MF	kinase activity	2.9e-06
GO:0004672	MF	protein kinase activity	5.8e-06
GO:0044877	MF	macromolecular complex binding	1.9e-05
GO:0019899	MF	enzyme binding	5.3e-05
GO:0008168	MF	methyltransferase activity	8.5e-05
GO:0016741	MF	transferase activity, transferring one-carbon groups	0.00011
GO:0003682	MF	chromatin binding	0.00017
GO:0044822	MF	poly(A) RNA binding	0.00033
GO:0003729	MF	mRNA binding	0.00033
GO:0042578	MF	phosphoric ester hydrolase activity	0.00038
GO:0003779	MF	actin binding	0.00037
GO:0043531	MF	ADP binding	0.00041
GO:0043167	MF	ion binding	0.00043
GO:0008092	MF	cytoskeletal protein binding	0.00057
GO:0008324	MF	cation transmembrane transporter activity	0.00062
GO:0005215	MF	transporter activity	0.00069
GO:0004674	MF	protein serine/threonine kinase activity	0.0007
GO:0016278	MF	lysine N-methyltransferase activity	0.00071
GO:0019001	MF	guanyl nucleotide binding	0.00069
GO:0032561	MF	guanyl ribonucleotide binding	0.00069
GO:0016279	MF	protein-lysine N-methyltransferase activity	0.00071
GO:0032403	MF	protein complex binding	0.00074
GO:0015079	MF	potassium ion transmembrane transporter activity	0.00076
GO:0005623	CC	cell	2.1e-26
GO:0044464	CC	cell part	1.9e-26
GO:0005622	CC	intracellular	8.5e-23
GO:0044424	CC	intracellular part	4.2e-22
GO:0005634	CC	nucleus	1e-16
GO:0043229	CC	intracellular organelle	1.2e-14
GO:0043226	CC	organelle	1.3e-14
GO:0043231	CC	intracellular membrane-bounded organelle	6.4e-14
GO:0043227	CC	membrane-bounded organelle	7.4e-14
GO:0005654	CC	nucleoplasm	1e-06
GO:0044451	CC	nucleoplasm part	2.6e-06
GO:0005737	CC	cytoplasm	2.2e-05
GO:0044446	CC	intracellular organelle part	9.3e-05
GO:0044422	CC	organelle part	0.00012
GO:0044428	CC	nuclear part	0.0002
GO:0005856	CC	cytoskeleton	0.00026
GO:0031981	CC	nuclear lumen	0.00041
The enriched GO terms under biotic DSGs
GO:0046483	BP	heterocycle metabolic process	6.9e-11
GO:0006139	BP	nucleobase-containing compound metabolic process	6.7e-10
GO:1901360	BP	organic cyclic compound metabolic process	1.9e-09
GO:0006725	BP	cellular aromatic compound metabolic process	2.5e-09
GO:0090304	BP	nucleic acid metabolic process	6.4e-09
GO:0006397	BP	mRNA processing	2.8e-07
GO:0006396	BP	RNA processing	3.8e-07
GO:0006464	BP	cellular protein modification process	9.8e-07
GO:0036211	BP	protein modification process	9.8e-07
GO:0016071	BP	mRNA metabolic process	1.1e-06
GO:0006796	BP	phosphate-containing compound metabolic process	1.2e-06
GO:0043412	BP	macromolecule modification	2.1e-06
GO:0016070	BP	RNA metabolic process	2.1e-06
GO:0006793	BP	phosphorus metabolic process	1.9e-06
GO:0051716	BP	cellular response to stimulus	4.1e-06
GO:0006259	BP	DNA metabolic process	6.7e-06
GO:0050789	BP	regulation of biological process	9.2e-06
GO:0008152	BP	metabolic process	1.3e-05
GO:0016310	BP	phosphorylation	1.6e-05
GO:0044238	BP	primary metabolic process	3.7e-05
GO:0071704	BP	organic substance metabolic process	4.3e-05
GO:0033554	BP	cellular response to stress	4.7e-05
GO:0018205	BP	peptidyl-lysine modification	6e-05
GO:0006974	BP	cellular response to DNA damage stimulus	6.7e-05
GO:0016571	BP	histone methylation	6.8e-05
GO:0006468	BP	protein phosphorylation	7.6e-05
GO:0006281	BP	DNA repair	8.4e-05
GO:0018193	BP	peptidyl-amino acid modification	9.8e-05
GO:0080134	BP	regulation of response to stress	0.00013
GO:0008380	BP	RNA splicing	0.00013
GO:0044237	BP	cellular metabolic process	0.00015
GO:0051276	BP	chromosome organization	0.00019
GO:0016569	BP	covalent chromatin modification	0.00018
GO:0044763	BP	single-organism cellular process	0.0002
GO:0043933	BP	macromolecular complex subunit organization	0.0002
GO:0050794	BP	regulation of cellular process	0.00028
GO:0009987	BP	cellular process	0.0003
GO:1901265	MF	nucleoside phosphate binding	2.9e-15
GO:0000166	MF	nucleotide binding	2.9e-15
GO:0036094	MF	small molecule binding	2.7e-15
GO:0032553	MF	ribonucleotide binding	1.9e-08
GO:0097367	MF	carbohydrate derivative binding	1.8e-08
GO:0017076	MF	purine nucleotide binding	3.2e-08
GO:0032555	MF	purine ribonucleotide binding	4.7e-08
GO:0030554	MF	adenyl nucleotide binding	5.2e-08
GO:0001882	MF	nucleoside binding	8.1e-08
GO:0032559	MF	adenyl ribonucleotide binding	7.7e-08
GO:0032550	MF	purine ribonucleoside binding	1.1e-07
GO:0001883	MF	purine nucleoside binding	1.1e-07
GO:0032549	MF	ribonucleoside binding	1.2e-07
GO:0005488	MF	binding	1.5e-07
GO:1901363	MF	heterocyclic compound binding	3.4e-07
GO:0097159	MF	organic cyclic compound binding	3.4e-07
GO:0035639	MF	purine ribonucleoside triphosphate binding	6.4e-07
GO:0005524	MF	ATP binding	1.1e-06
GO:0044822	MF	poly(A) RNA binding	1.7e-06
GO:0003729	MF	mRNA binding	1.7e-06
GO:0005515	MF	protein binding	4e-06
GO:0003824	MF	catalytic activity	3.9e-06
GO:0004520	MF	endodeoxyribonuclease activity	3.7e-05
GO:0016740	MF	transferase activity	8.2e-05
GO:0004536	MF	deoxyribonuclease activity	0.00014
GO:0016772	MF	transferase activity, transferring phosphorus-containing groups	0.00015
GO:0016301	MF	kinase activity	0.00014
GO:0016773	MF	phosphotransferase activity, alcohol group as acceptor	0.00023
GO:0003779	MF	actin binding	0.00069
GO:0043531	MF	ADP binding	0.00068
GO:0044464	CC	cell part	8.6e-11
GO:0005623	CC	cell	9e-11
GO:0005634	CC	nucleus	6.9e-10
GO:0005622	CC	intracellular	3.7e-09
GO:0044424	CC	intracellular part	4.8e-09
GO:0043231	CC	intracellular membrane-bounded organelle	6.1e-05
GO:0043227	CC	membrane-bounded organelle	6.9e-05
GO:0043229	CC	intracellular organelle	5.9e-05
GO:0043226	CC	organelle	6.6e-05
GO:0044428	CC	nuclear part	0.00018
GO:0016607	CC	nuclear speck	0.00021
GO:0005681	CC	spliceosomal complex	0.00029
GO:0005654	CC	nucleoplasm	0.00053
GO:0031981	CC	nuclear lumen	0.00085
GO:0044451	CC	nucleoplasm part	0.00086
The enriched GO terms under abiotic DEGs
GO:0044699	BP	single-organism process	2.9e-22
GO:0044763	BP	single-organism cellular process	5e-14
GO:0050896	BP	response to stimulus	6.4e-11
GO:0044710	BP	single-organism metabolic process	1.5e-10
GO:0042221	BP	response to chemical	7.4e-09
GO:0009628	BP	response to abiotic stimulus	4.8e-08
GO:0009987	BP	cellular process	1.1e-07
GO:0009725	BP	response to hormone	1.5e-07
GO:0001101	BP	response to acid chemical	2.1e-07
GO:0010033	BP	response to organic substance	3.1e-07
GO:0009719	BP	response to endogenous stimulus	5.1e-07
GO:0008152	BP	metabolic process	6.6e-07
GO:1901700	BP	response to oxygen-containing compound	2.1e-06
GO:0042254	BP	ribosome biogenesis	2.2e-06
GO:0009414	BP	response to water deprivation	3e-06
GO:0009415	BP	response to water	3e-06
GO:0006629	BP	lipid metabolic process	7.5e-06
GO:0032502	BP	developmental process	1.2e-05
GO:0015979	BP	photosynthesis	1.5e-05
GO:0044767	BP	single-organism developmental process	1.6e-05
GO:0055114	BP	oxidation-reduction process	1.8e-05
GO:0044712	BP	single-organism catabolic process	2.2e-05
GO:0044711	BP	single-organism biosynthetic process	2.2e-05
GO:1901360	BP	organic cyclic compound metabolic process	2.9e-05
GO:0007275	BP	multicellular organism development	2.8e-05
GO:0048856	BP	anatomical structure development	2.9e-05
GO:0006950	BP	response to stress	3e-05
GO:0009266	BP	response to temperature stimulus	3.2e-05
GO:0044707	BP	single-multicellular organism process	3.7e-05
GO:0032501	BP	multicellular organismal process	3.7e-05
GO:0050789	BP	regulation of biological process	4.7e-05
GO:0010035	BP	response to inorganic substance	5.6e-05
GO:0022613	BP	ribonucleoprotein complex biogenesis	5.8e-05
GO:0003824	MF	catalytic activity	2.2e-17
GO:0005488	MF	binding	2.5e-08
GO:0036094	MF	small molecule binding	1.8e-07
GO:0000166	MF	nucleotide binding	3.7e-07
GO:1901265	MF	nucleoside phosphate binding	3.7e-07
GO:0016787	MF	hydrolase activity	6.9e-07
GO:0032559	MF	adenyl ribonucleotide binding	1.3e-06
GO:0030554	MF	adenyl nucleotide binding	1.2e-06
GO:0097367	MF	carbohydrate derivative binding	1.4e-06
GO:0016491	MF	oxidoreductase activity	2.6e-06
GO:0017076	MF	purine nucleotide binding	2.4e-06
GO:0032555	MF	purine ribonucleotide binding	2.7e-06
GO:0032553	MF	ribonucleotide binding	2.5e-06
GO:0001883	MF	purine nucleoside binding	3.7e-06
GO:0032549	MF	ribonucleoside binding	3.4e-06
GO:0001882	MF	nucleoside binding	3.1e-06
GO:0032550	MF	purine ribonucleoside binding	3.7e-06
GO:0005524	MF	ATP binding	6e-06
GO:0035639	MF	purine ribonucleoside triphosphate binding	1.1e-05
GO:0043167	MF	ion binding	2.2e-05
GO:0016788	MF	hydrolase activity, acting on ester bonds	4.8e-05
GO:0046872	MF	metal ion binding	6.8e-05
GO:0043169	MF	cation binding	6.9e-05
GO:0003735	MF	structural constituent of ribosome	0.00012
GO:0016740	MF	transferase activity	0.00013
GO:0005198	MF	structural molecule activity	0.00017
GO:0005623	CC	cell	4.9e-22
GO:0044464	CC	cell part	4.2e-22
GO:0071944	CC	cell periphery	1.9e-16
GO:0016020	CC	membrane	7.5e-13
GO:0005886	CC	plasma membrane	3.8e-12
GO:0043232	CC	intracellular non-membrane-bounded organelle	7.9e-09
GO:0043228	CC	non-membrane-bounded organelle	7.9e-09
GO:0009507	CC	chloroplast	1.5e-07
GO:0009536	CC	plastid	3.4e-07
GO:0044424	CC	intracellular part	5.1e-07
GO:0005622	CC	intracellular	5.7e-07
GO:0009579	CC	thylakoid	5.5e-07
GO:0044434	CC	chloroplast part	7.4e-07
GO:0030312	CC	external encapsulating structure	1.2e-06
GO:0005618	CC	cell wall	1.2e-06
GO:0044435	CC	plastid part	1.7e-06
GO:0031976	CC	plastid thylakoid	2.1e-06
GO:0009534	CC	chloroplast thylakoid	2.4e-06
GO:0044436	CC	thylakoid part	4.1e-06
GO:0044446	CC	intracellular organelle part	4.8e-06
GO:0034357	CC	photosynthetic membrane	5.2e-06
GO:0044422	CC	organelle part	5.3e-06
GO:0031224	CC	intrinsic component of membrane	6e-06
GO:0042651	CC	thylakoid membrane	6e-06
GO:0055035	CC	plastid thylakoid membrane	1e-05
GO:0009535	CC	chloroplast thylakoid membrane	1.2e-05
GO:0044425	CC	membrane part	2e-05
GO:0005737	CC	cytoplasm	2.1e-05
GO:0009570	CC	chloroplast stroma	3.6e-05
GO:0005840	CC	ribosome	5.6e-05
GO:0009532	CC	plastid stroma	8.4e-05
GO:0009526	CC	plastid envelope	0.00012
GO:0005730	CC	nucleolus	0.00014
GO:0016021	CC	integral component of membrane	0.00015
GO:0009941	CC	chloroplast envelope	0.00015
GO:0031225	CC	anchored component of membrane	0.00021
GO:0044391	CC	ribosomal subunit	0.00037
GO:0048046	CC	apoplast	0.00042
GO:0044445	CC	cytosolic part	0.00041
GO:0044459	CC	plasma membrane part	0.0005
GO:0031226	CC	intrinsic component of plasma membrane	0.00054
GO:0043229	CC	intracellular organelle	0.00055
GO:0099512	CC	supramolecular fiber	0.00062
GO:0099513	CC	polymeric cytoskeletal fiber	0.00062
GO:1990904	CC	ribonucleoprotein complex	0.00062
GO:0043226	CC	organelle	0.00062
GO:0030529	CC	intracellular ribonucleoprotein complex	0.00062
GO:0005874	CC	microtubule	0.00083
GO:0022626	CC	cytosolic ribosome	0.00082
GO:0046658	CC	anchored component of plasma membrane	0.00094
The enriched GO terms under biotic DEGs
GO:0050896	BP	response to stimulus	2.3e-60
GO:0042221	BP	response to chemical	2e-42
GO:0044699	BP	single-organism process	9.3e-40
GO:0044710	BP	single-organism metabolic process	1.1e-35
GO:0006950	BP	response to stress	3.9e-35
GO:0010033	BP	response to organic substance	3.2e-30
GO:0044763	BP	single-organism cellular process	3.5e-29
GO:1901700	BP	response to oxygen-containing compound	3.2e-27
GO:0009628	BP	response to abiotic stimulus	1.1e-26
GO:0006952	BP	defense response	1.5e-26
GO:0009719	BP	response to endogenous stimulus	1.4e-25
GO:0051707	BP	response to other organism	3.5e-24
GO:0043207	BP	response to external biotic stimulus	4.5e-24
GO:0009607	BP	response to biotic stimulus	1.3e-23
GO:0009617	BP	response to bacterium	8.6e-22
GO:0009605	BP	response to external stimulus	3.8e-21
GO:0009725	BP	response to hormone	1.6e-19
GO:0051704	BP	multi-organism process	2.5e-19
GO:0001101	BP	response to acid chemical	4.6e-19
GO:0002376	BP	immune system process	1.8e-18
GO:0045087	BP	innate immune response	7.8e-18
GO:0042742	BP	defense response to bacterium	8.5e-18
GO:0006955	BP	immune response	2.7e-17
GO:0055114	BP	oxidation-reduction process	5.8e-17
GO:0044711	BP	single-organism biosynthetic process	1.5e-16
GO:0051716	BP	cellular response to stimulus	2.1e-15
GO:0007154	BP	cell communication	5e-15
GO:0098542	BP	defense response to other organism	5.8e-15
GO:0007165	BP	signal transduction	6.2e-15
GO:0006082	BP	organic acid metabolic process	1.2e-14
GO:0070887	BP	cellular response to chemical stimulus	1.3e-14
GO:0044700	BP	single organism signaling	1.8e-14
GO:0044281	BP	small molecule metabolic process	1.9e-14
GO:0023052	BP	signaling	2e-14
GO:0015979	BP	photosynthesis	2.3e-14
GO:0010200	BP	response to chitin	3.6e-14
GO:0010243	BP	response to organonitrogen compound	1.3e-13
GO:0009611	BP	response to wounding	1.4e-13
GO:0043436	BP	oxoacid metabolic process	3.7e-13
GO:0019752	BP	carboxylic acid metabolic process	2.2e-12
GO:0006979	BP	response to oxidative stress	2.8e-12
GO:0008152	BP	metabolic process	2.7e-12
GO:0006468	BP	protein phosphorylation	3.8e-12
GO:0009814	BP	defense response, incompatible interaction	4e-12
GO:0009266	BP	response to temperature stimulus	5.2e-12
GO:0016310	BP	phosphorylation	9.5e-12
GO:0006793	BP	phosphorus metabolic process	1.1e-11
GO:0005975	BP	carbohydrate metabolic process	1.3e-11
GO:0009987	BP	cellular process	1.4e-11
GO:0006796	BP	phosphate-containing compound metabolic process	2e-11
GO:0044283	BP	small molecule biosynthetic process	3.5e-11
GO:0016053	BP	organic acid biosynthetic process	3.8e-11
GO:0019684	BP	photosynthesis, light reaction	1.1e-10
GO:0014070	BP	response to organic cyclic compound	1.5e-10
GO:0019748	BP	secondary metabolic process	2.2e-10
GO:0009409	BP	response to cold	2.9e-10
GO:0009416	BP	response to light stimulus	6.6e-10
GO:0010035	BP	response to inorganic substance	1.3e-09
GO:0071554	BP	cell wall organization or biogenesis	1.3e-09
GO:0032787	BP	monocarboxylic acid metabolic process	1.4e-09
GO:0071310	BP	cellular response to organic substance	1.7e-09
GO:0044712	BP	single-organism catabolic process	3e-09
GO:0031347	BP	regulation of defense response	3.8e-09
GO:0009751	BP	response to salicylic acid	4e-09
GO:0009314	BP	response to radiation	5.2e-09
GO:0033993	BP	response to lipid	5.2e-09
GO:0046394	BP	carboxylic acid biosynthetic process	8.2e-09
GO:0080167	BP	response to karrikin	8.4e-09
GO:1901698	BP	response to nitrogen compound	9.7e-09
GO:0071495	BP	cellular response to endogenous stimulus	1.2e-08
GO:0032870	BP	cellular response to hormone stimulus	1.6e-08
GO:0007166	BP	cell surface receptor signaling pathway	1.6e-08
GO:0006091	BP	generation of precursor metabolites and energy	3.1e-08
GO:0009755	BP	hormone-mediated signaling pathway	3.8e-08
GO:0005976	BP	polysaccharide metabolic process	5.2e-08
GO:1901701	BP	cellular response to oxygen-containing compound	5.4e-08
GO:0071229	BP	cellular response to acid chemical	6.4e-08
GO:0044262	BP	cellular carbohydrate metabolic process	6.8e-08
GO:0080134	BP	regulation of response to stress	1e-07
GO:0045229	BP	external encapsulating structure organization	1e-07
GO:0071555	BP	cell wall organization	1e-07
GO:0044550	BP	secondary metabolite biosynthetic process	1.6e-07
GO:0042430	BP	indole-containing compound metabolic process	1.9e-07
GO:0006970	BP	response to osmotic stress	2e-07
GO:0009737	BP	response to abscisic acid	2e-07
GO:0009627	BP	systemic acquired resistance	2.1e-07
GO:0008219	BP	cell death	2.6e-07
GO:0009056	BP	catabolic process	2.7e-07
GO:0097305	BP	response to alcohol	3.1e-07
GO:0009753	BP	response to jasmonic acid	3.3e-07
GO:0072330	BP	monocarboxylic acid biosynthetic process	3.4e-07
GO:0009651	BP	response to salt stress	3.3e-07
GO:0012501	BP	programmed cell death	3.4e-07
GO:0009404	BP	toxin metabolic process	4.7e-07
GO:0050789	BP	regulation of biological process	6.3e-07
GO:0006629	BP	lipid metabolic process	7.2e-07
GO:0044264	BP	cellular polysaccharide metabolic process	1e-06
GO:0009072	BP	aromatic amino acid family metabolic process	1.1e-06
GO:0071456	BP	cellular response to hypoxia	1.8e-06
GO:0016052	BP	carbohydrate catabolic process	2.2e-06
GO:0006073	BP	cellular glucan metabolic process	2.3e-06
GO:0044042	BP	glucan metabolic process	2.3e-06
GO:0042435	BP	indole-containing compound biosynthetic process	2.6e-06
GO:0071453	BP	cellular response to oxygen levels	4e-06
GO:0036294	BP	cellular response to decreased oxygen levels	4e-06
GO:0044723	BP	single-organism carbohydrate metabolic process	5.1e-06
GO:0009626	BP	plant-type hypersensitive response	5.2e-06
GO:1901565	BP	organonitrogen compound catabolic process	5.3e-06
GO:0002682	BP	regulation of immune system process	5.3e-06
GO:0009642	BP	response to light intensity	6e-06
GO:0036293	BP	response to decreased oxygen levels	6e-06
GO:0034050	BP	host programmed cell death induced by symbiont	6.4e-06
GO:0070482	BP	response to oxygen levels	7.6e-06
GO:0001666	BP	response to hypoxia	7.9e-06
GO:0000272	BP	polysaccharide catabolic process	8.2e-06
GO:0048583	BP	regulation of response to stimulus	8.4e-06
GO:0006464	BP	cellular protein modification process	8.7e-06
GO:0036211	BP	protein modification process	8.7e-06
GO:0009636	BP	response to toxic substance	8.8e-06
GO:0009415	BP	response to water	1.1e-05
GO:0045088	BP	regulation of innate immune response	1.2e-05
GO:0006790	BP	sulfur compound metabolic process	1.2e-05
GO:0050776	BP	regulation of immune response	1.5e-05
GO:0009414	BP	response to water deprivation	2e-05
GO:0009073	BP	aromatic amino acid family biosynthetic process	2.1e-05
GO:0009620	BP	response to fungus	2.2e-05
GO:0009765	BP	photosynthesis, light harvesting	2.4e-05
GO:0050794	BP	regulation of cellular process	2.9e-05
GO:0009767	BP	photosynthetic electron transport chain	3.5e-05
GO:1901605	BP	alpha-amino acid metabolic process	4.1e-05
GO:0005982	BP	starch metabolic process	6.4e-05
GO:0007568	BP	aging	6.6e-05
GO:0000302	BP	response to reactive oxygen species	7.4e-05
GO:0044036	BP	cell wall macromolecule metabolic process	8.1e-05
GO:0009768	BP	photosynthesis, light harvesting in photosystem I	0.0001
GO:0016051	BP	carbohydrate biosynthetic process	0.00011
GO:0044272	BP	sulfur compound biosynthetic process	0.00011
GO:0044255	BP	cellular lipid metabolic process	0.00011
GO:0046686	BP	response to cadmium ion	0.00012
GO:0044419	BP	interspecies interaction between organisms	0.00015
GO:0015711	BP	organic anion transport	0.00016
GO:0046942	BP	carboxylic acid transport	0.00016
GO:0044403	BP	symbiosis, encompassing mutualism through parasitism	0.00018
GO:0009863	BP	salicylic acid mediated signaling pathway	0.00018
GO:0009696	BP	salicylic acid metabolic process	0.00019
GO:0016054	BP	organic acid catabolic process	0.00019
GO:0065007	BP	biological regulation	0.0002
GO:0009773	BP	photosynthetic electron transport in photosystem I	0.0002
GO:0031349	BP	positive regulation of defense response	0.00021
GO:0044282	BP	small molecule catabolic process	0.00023
GO:0009407	BP	toxin catabolic process	0.00023
GO:0090487	BP	secondary metabolite catabolic process	0.00023
GO:0010038	BP	response to metal ion	0.00023
GO:0052315	BP	phytoalexin biosynthetic process	0.00028
GO:0052314	BP	phytoalexin metabolic process	0.00028
GO:0009403	BP	toxin biosynthetic process	0.00028
GO:0009700	BP	indole phytoalexin biosynthetic process	0.00028
GO:0046217	BP	indole phytoalexin metabolic process	0.00028
GO:0050778	BP	positive regulation of immune response	0.00029
GO:0002684	BP	positive regulation of immune system process	0.00029
GO:0071446	BP	cellular response to salicylic acid stimulus	0.00029
GO:0040008	BP	regulation of growth	0.00029
GO:0051186	BP	cofactor metabolic process	0.0003
GO:0071396	BP	cellular response to lipid	0.0003
GO:0005983	BP	starch catabolic process	0.0003
GO:1901575	BP	organic substance catabolic process	0.0003
GO:0071365	BP	cellular response to auxin stimulus	0.00032
GO:0045089	BP	positive regulation of innate immune response	0.00034
GO:0048513	BP	animal organ development	0.00036
GO:0006820	BP	anion transport	0.0004
GO:0010817	BP	regulation of hormone levels	0.0004
GO:0052542	BP	defense response by callose deposition	0.00042
GO:0006631	BP	fatty acid metabolic process	0.00044
GO:0016998	BP	cell wall macromolecule catabolic process	0.00045
GO:0034637	BP	cellular carbohydrate biosynthetic process	0.00045
GO:0016042	BP	lipid catabolic process	0.00047
GO:0006576	BP	cellular biogenic amine metabolic process	0.00049
GO:0009698	BP	phenylpropanoid metabolic process	0.00049
GO:0044275	BP	cellular carbohydrate catabolic process	0.0005
GO:0044247	BP	cellular polysaccharide catabolic process	0.00056
GO:0052317	BP	camalexin metabolic process	0.00059
GO:0010120	BP	camalexin biosynthetic process	0.00059
GO:0007167	BP	enzyme linked receptor protein signaling pathway	0.00063
GO:0007169	BP	transmembrane receptor protein tyrosine kinase signaling pathway	0.00063
GO:0052544	BP	defense response by callose deposition in cell wall	0.00062
GO:0052482	BP	defense response by cell wall thickening	0.00062
GO:0006949	BP	syncytium formation	0.00062
GO:0009408	BP	response to heat	0.00064
GO:0009682	BP	induced systemic resistance	0.00066
GO:0009817	BP	defense response to fungus, incompatible interaction	0.00065
GO:0006972	BP	hyperosmotic response	0.0007
GO:0042493	BP	response to drug	0.0007
GO:0042538	BP	hyperosmotic salinity response	0.00072
GO:0009733	BP	response to auxin	0.00074
GO:1901607	BP	alpha-amino acid biosynthetic process	0.00074
GO:0048584	BP	positive regulation of response to stimulus	0.00076
GO:0009251	BP	glucan catabolic process	0.00077
GO:0010260	BP	organ senescence	0.00077
GO:0010150	BP	leaf senescence	0.00077
GO:0044106	BP	cellular amine metabolic process	0.00086
GO:0003824	MF	catalytic activity	2.1e-45
GO:0016740	MF	transferase activity	1.7e-17
GO:0016301	MF	kinase activity	1e-16
GO:0016491	MF	oxidoreductase activity	8.4e-15
GO:0030246	MF	carbohydrate binding	1.1e-14
GO:0004674	MF	protein serine/threonine kinase activity	3e-14
GO:0004672	MF	protein kinase activity	8.6e-14
GO:0016773	MF	phosphotransferase activity, alcohol group as acceptor	7.7e-13
GO:0016772	MF	transferase activity, transferring phosphorus-containing groups	2.3e-12
GO:0097367	MF	carbohydrate derivative binding	5.8e-12
GO:0032559	MF	adenyl ribonucleotide binding	1.7e-11
GO:0030554	MF	adenyl nucleotide binding	1.9e-11
GO:0032553	MF	ribonucleotide binding	3.3e-11
GO:0001883	MF	purine nucleoside binding	1.9e-10
GO:0017076	MF	purine nucleotide binding	1.8e-10
GO:0032555	MF	purine ribonucleotide binding	1.7e-10
GO:0032550	MF	purine ribonucleoside binding	1.9e-10
GO:0032549	MF	ribonucleoside binding	2.4e-10
GO:0005524	MF	ATP binding	2.4e-10
GO:0001882	MF	nucleoside binding	2.5e-10
GO:0048037	MF	cofactor binding	5.7e-10
GO:0035639	MF	purine ribonucleoside triphosphate binding	2.1e-09
GO:0036094	MF	small molecule binding	2.5e-08
GO:0000166	MF	nucleotide binding	6.8e-08
GO:1901265	MF	nucleoside phosphate binding	6.8e-08
GO:0016798	MF	hydrolase activity, acting on glycosyl bonds	1.6e-07
GO:0030247	MF	polysaccharide binding	2.7e-07
GO:0001871	MF	pattern binding	2.7e-07
GO:0004553	MF	hydrolase activity, hydrolyzing O-glycosyl compounds	3.8e-07
GO:0043167	MF	ion binding	9.5e-07
GO:0052689	MF	carboxylic ester hydrolase activity	1.1e-06
GO:0004888	MF	transmembrane signaling receptor activity	1.6e-06
GO:0016829	MF	lyase activity	1.7e-06
GO:0019199	MF	transmembrane receptor protein kinase activity	2.1e-06
GO:0016758	MF	transferase activity, transferring hexosyl groups	2.6e-06
GO:0004871	MF	signal transducer activity	2.7e-06
GO:0050662	MF	coenzyme binding	2.6e-06
GO:0005509	MF	calcium ion binding	3.7e-06
GO:0046906	MF	tetrapyrrole binding	4.5e-06
GO:0016757	MF	transferase activity, transferring glycosyl groups	5.5e-06
GO:0099600	MF	transmembrane receptor activity	5.6e-06
GO:0038023	MF	signaling receptor activity	6.1e-06
GO:0005488	MF	binding	8.2e-06
GO:0004872	MF	receptor activity	1.2e-05
GO:0060089	MF	molecular transducer activity	1.2e-05
GO:0016209	MF	antioxidant activity	1.7e-05
GO:0043169	MF	cation binding	1.9e-05
GO:0046872	MF	metal ion binding	2.3e-05
GO:0004675	MF	transmembrane receptor protein serine/threonine kinase activity	2.5e-05
GO:0015238	MF	drug transmembrane transporter activity	2.6e-05
GO:0016614	MF	oxidoreductase activity, acting on CH-OH group of donors	3.8e-05
GO:0022804	MF	active transmembrane transporter activity	5e-05
GO:0016787	MF	hydrolase activity	5.1e-05
GO:0090484	MF	drug transporter activity	5.8e-05
GO:0031409	MF	pigment binding	7e-05
GO:0016788	MF	hydrolase activity, acting on ester bonds	7.5e-05
GO:0050660	MF	flavin adenine dinucleotide binding	8.6e-05
GO:0046527	MF	glucosyltransferase activity	0.00014
GO:0020037	MF	heme binding	0.00014
GO:0004364	MF	glutathione transferase activity	0.00015
GO:0042578	MF	phosphoric ester hydrolase activity	0.00024
GO:0022857	MF	transmembrane transporter activity	0.00024
GO:0016705	MF	oxidoreductase activity, acting on paired donors, with incorporation or reduction of molecular oxygen	0.00026
GO:0043168	MF	anion binding	0.00026
GO:0005516	MF	calmodulin binding	0.00029
GO:0016709	MF	oxidoreductase activity, acting on paired donors, with incorporation or reduction of molecular oxygen, NAD(P)H as one donor, and incorporation of one atom of oxygen	0.00036
GO:0016791	MF	phosphatase activity	0.00052
GO:0004601	MF	peroxidase activity	0.00052
GO:0015291	MF	secondary active transmembrane transporter activity	0.00057
GO:0008374	MF	O-acyltransferase activity	0.00062
GO:0019203	MF	carbohydrate phosphatase activity	0.00066
GO:0030170	MF	pyridoxal phosphate binding	0.00073
GO:0016762	MF	xyloglucan:xyloglucosyl transferase activity	0.00075
GO:0008194	MF	UDP-glycosyltransferase activity	0.00077
GO:0016835	MF	carbon-oxygen lyase activity	0.00083
GO:0004497	MF	monooxygenase activity	0.00094
GO:0016684	MF	oxidoreductase activity, acting on peroxide as acceptor	0.0011
GO:0071944	CC	cell periphery	1.2e-53
GO:0016020	CC	membrane	5.6e-52
GO:0005886	CC	plasma membrane	2.2e-41
GO:0044434	CC	chloroplast part	4e-34
GO:0044435	CC	plastid part	1.4e-33
GO:0009507	CC	chloroplast	2.8e-29
GO:0044425	CC	membrane part	4e-28
GO:0009536	CC	plastid	6.8e-28
GO:0031224	CC	intrinsic component of membrane	3e-27
GO:0009579	CC	thylakoid	2.4e-26
GO:0009570	CC	chloroplast stroma	4e-26
GO:0009532	CC	plastid stroma	9e-26
GO:0016021	CC	integral component of membrane	9.5e-23
GO:0031976	CC	plastid thylakoid	1.3e-22
GO:0009534	CC	chloroplast thylakoid	2.2e-22
GO:0030312	CC	external encapsulating structure	9.5e-19
GO:0005618	CC	cell wall	9.5e-19
GO:0044436	CC	thylakoid part	6.3e-18
GO:0034357	CC	photosynthetic membrane	2.2e-17
GO:0042651	CC	thylakoid membrane	3.6e-17
GO:0055035	CC	plastid thylakoid membrane	3.6e-17
GO:0009535	CC	chloroplast thylakoid membrane	6.1e-17
GO:0031984	CC	organelle subcompartment	8.1e-16
GO:0044464	CC	cell part	1.7e-15
GO:0005623	CC	cell	1.9e-15
GO:0009941	CC	chloroplast envelope	2.6e-15
GO:0009526	CC	plastid envelope	9e-15
GO:0005576	CC	extracellular region	2.5e-13
GO:0048046	CC	apoplast	2.2e-12
GO:0009505	CC	plant-type cell wall	2e-11
GO:0005737	CC	cytoplasm	1.3e-10
GO:0044444	CC	cytoplasmic part	1.6e-10
GO:0009521	CC	photosystem	3.7e-09
GO:0031978	CC	plastid thylakoid lumen	2.2e-07
GO:0009543	CC	chloroplast thylakoid lumen	2.2e-07
GO:0005911	CC	cell-cell junction	3.4e-07
GO:0030054	CC	cell junction	3.4e-07
GO:0009506	CC	plasmodesma	5.8e-07
GO:0055044	CC	symplast	5.8e-07
GO:0010287	CC	plastoglobule	9.5e-07
GO:0098807	CC	chloroplast thylakoid membrane protein complex	9.9e-07
GO:0009522	CC	photosystem I	1.3e-06
GO:0031975	CC	envelope	2.4e-06
GO:0031967	CC	organelle envelope	2.4e-06
GO:0031977	CC	thylakoid lumen	2.8e-06
GO:0031225	CC	anchored component of membrane	6.5e-06
GO:0046658	CC	anchored component of plasma membrane	7.6e-06
GO:0009523	CC	photosystem II	7.6e-06
GO:0009654	CC	photosystem II oxygen evolving complex	1.6e-05
GO:0005783	CC	endoplasmic reticulum	2.1e-05
GO:0044459	CC	plasma membrane part	2.8e-05
GO:0044432	CC	endoplasmic reticulum part	3.4e-05
GO:0031226	CC	intrinsic component of plasma membrane	3.7e-05
GO:0012505	CC	endomembrane system	5.6e-05
GO:0030095	CC	chloroplast photosystem II	6.8e-05
GO:0044446	CC	intracellular organelle part	0.00014
GO:0005773	CC	vacuole	0.00016
GO:0044422	CC	organelle part	0.00017
GO:0010598	CC	NAD(P)H dehydrogenase complex (plastoquinone)	0.00018
GO:0005788	CC	endoplasmic reticulum lumen	0.00021
GO:0019898	CC	extrinsic component of membrane	0.00058
GO:0005794	CC	Golgi apparatus	0.00085
GO:0010319	CC	stromule	0.00084
GO:0030076	CC	light-harvesting complex	0.0014
GO:0005789	CC	endoplasmic reticulum membrane	0.0017
GO:0031969	CC	chloroplast membrane	0.0018
GO:0042175	CC	nuclear outer membrane-endoplasmic reticulum membrane network	0.0023

## Sheet: Table S5
Table S5 The enriched GO terms of DSGs and DEGs in Rice
The enriched GO terms under abiotic DSGs
GO_acc	Term_type	Term	P-value
GO:0016070	BP	RNA metabolic process	4.3e-08
GO:0050789	BP	regulation of biological process	4.2e-07
GO:0065007	BP	biological regulation	2.4e-07
GO:0050794	BP	regulation of cellular process	1.4e-07
GO:0043412	BP	macromolecule modification	3.1e-07
GO:0006796	BP	phosphate metabolic process	3.9e-07
GO:0006793	BP	phosphorus metabolic process	3.9e-07
GO:0006350	BP	transcription	1.3e-06
GO:0031323	BP	regulation of cellular metabolic process	1.4e-06
GO:0006464	BP	protein modification process	1.1e-06
GO:0051179	BP	localization	1.2e-06
GO:0051234	BP	establishment of localization	2.7e-06
GO:0006810	BP	transport	2.7e-06
GO:0019219	BP	regulation of nucleobase, nucleoside, nucleotide and nucleic acid metabolic process	3.6e-06
GO:0051171	BP	regulation of nitrogen compound metabolic process	3.6e-06
GO:0019222	BP	regulation of metabolic process	4e-06
GO:0045449	BP	regulation of transcription	4.3e-06
GO:0043687	BP	post-translational protein modification	5.4e-06
GO:0051252	BP	regulation of RNA metabolic process	6.4e-06
GO:0010556	BP	regulation of macromolecule biosynthetic process	9.6e-06
GO:0009889	BP	regulation of biosynthetic process	9.6e-06
GO:0006355	BP	regulation of transcription, DNA-dependent	9.5e-06
GO:0031326	BP	regulation of cellular biosynthetic process	9.6e-06
GO:0010468	BP	regulation of gene expression	9.6e-06
GO:0023033	BP	signaling pathway	1.5e-05
GO:0080090	BP	regulation of primary metabolic process	1.9e-05
GO:0060255	BP	regulation of macromolecule metabolic process	2e-05
GO:0032774	BP	RNA biosynthetic process	3.1e-05
GO:0016310	BP	phosphorylation	3.1e-05
GO:0010467	BP	gene expression	4.3e-05
GO:0006351	BP	transcription, DNA-dependent	4.6e-05
GO:0006468	BP	protein amino acid phosphorylation	5.2e-05
GO:0023052	BP	signaling	0.00015
GO:0007186	BP	G-protein coupled receptor protein signaling pathway	0.00025
GO:0034641	BP	cellular nitrogen compound metabolic process	0.00025
GO:0008654	BP	phospholipid biosynthetic process	0.00027
GO:0055085	BP	transmembrane transport	0.0003
GO:0007166	BP	cell surface receptor linked signaling pathway	0.00032
GO:0016311	BP	dephosphorylation	0.00049
GO:0030001	BP	metal ion transport	0.00049
GO:0051186	BP	cofactor metabolic process	0.00051
GO:0006470	BP	protein amino acid dephosphorylation	0.00053
GO:0018130	BP	heterocycle biosynthetic process	0.0006
GO:0006766	BP	vitamin metabolic process	0.00072
GO:0044267	BP	cellular protein metabolic process	0.00068
GO:0042364	BP	water-soluble vitamin biosynthetic process	0.00072
GO:0006767	BP	water-soluble vitamin metabolic process	0.00072
GO:0009110	BP	vitamin biosynthetic process	0.00072
GO:0006732	BP	coenzyme metabolic process	0.00089
GO:0023046	BP	signaling process	0.00095
GO:0023060	BP	signal transmission	0.00095
GO:0019362	BP	pyridine nucleotide metabolic process	0.0011
GO:0051188	BP	cofactor biosynthetic process	0.0011
GO:0044283	BP	small molecule biosynthetic process	0.0014
GO:0006396	BP	RNA processing	0.0014
GO:0044271	BP	cellular nitrogen compound biosynthetic process	0.0014
GO:0032147	BP	activation of protein kinase activity	0.0017
GO:0045859	BP	regulation of protein kinase activity	0.0017
GO:0007205	BP	activation of protein kinase C activity by G-protein coupled receptor protein signaling pathway	0.0017
GO:0033674	BP	positive regulation of kinase activity	0.0017
GO:0051347	BP	positive regulation of transferase activity	0.0017
GO:0043549	BP	regulation of kinase activity	0.0017
GO:0045860	BP	positive regulation of protein kinase activity	0.0017
GO:0051338	BP	regulation of transferase activity	0.0017
GO:0000166	MF	nucleotide binding	2.2e-10
GO:0030528	MF	transcription regulator activity	1.6e-07
GO:0016301	MF	kinase activity	4.8e-07
GO:0016773	MF	phosphotransferase activity, alcohol group as acceptor	2.6e-06
GO:0042578	MF	phosphoric ester hydrolase activity	1.1e-05
GO:0017076	MF	purine nucleotide binding	2.1e-05
GO:0032555	MF	purine ribonucleotide binding	2.2e-05
GO:0032553	MF	ribonucleotide binding	2.2e-05
GO:0005215	MF	transporter activity	2.6e-05
GO:0001882	MF	nucleoside binding	3.3e-05
GO:0016791	MF	phosphatase activity	2.9e-05
GO:0004674	MF	protein serine/threonine kinase activity	3.4e-05
GO:0032559	MF	adenyl ribonucleotide binding	5.2e-05
GO:0001883	MF	purine nucleoside binding	4.7e-05
GO:0005524	MF	ATP binding	5e-05
GO:0030554	MF	adenyl nucleotide binding	4.7e-05
GO:0004672	MF	protein kinase activity	5.9e-05
GO:0004721	MF	phosphoprotein phosphatase activity	0.00025
GO:0043565	MF	sequence-specific DNA binding	0.00034
GO:0016763	MF	transferase activity, transferring pentosyl groups	0.00039
GO:0022891	MF	substrate-specific transmembrane transporter activity	0.00043
GO:0003700	MF	transcription factor activity	0.00046
GO:0022892	MF	substrate-specific transporter activity	0.00081
GO:0060089	MF	molecular transducer activity	0.0011
GO:0003950	MF	NAD+ ADP-ribosyltransferase activity	0.0011
GO:0004871	MF	signal transducer activity	0.0011
GO:0044464	CC	cell part	6.4e-08
GO:0016020	CC	membrane	7.8e-08
GO:0005623	CC	cell	6.4e-08
GO:0031224	CC	intrinsic to membrane	0.00012
GO:0016021	CC	integral to membrane	0.0005
The enriched GO terms under biotic DSGs
GO:0043412	BP	macromolecule modification	3.1e-22
GO:0006464	BP	protein modification process	7.9e-21
GO:0043687	BP	post-translational protein modification	4.7e-20
GO:0006796	BP	phosphate metabolic process	9.4e-19
GO:0006793	BP	phosphorus metabolic process	9.4e-19
GO:0006468	BP	protein amino acid phosphorylation	4.6e-16
GO:0016310	BP	phosphorylation	3e-15
GO:0005975	BP	carbohydrate metabolic process	1.3e-13
GO:0044267	BP	cellular protein metabolic process	4.7e-13
GO:0006281	BP	DNA repair	2.1e-08
GO:0006974	BP	response to DNA damage stimulus	2.6e-08
GO:0051234	BP	establishment of localization	3.9e-08
GO:0006810	BP	transport	3.9e-08
GO:0033554	BP	cellular response to stress	5.5e-08
GO:0051179	BP	localization	5.2e-08
GO:0055085	BP	transmembrane transport	9.5e-08
GO:0044262	BP	cellular carbohydrate metabolic process	1.2e-07
GO:0051716	BP	cellular response to stimulus	1.6e-07
GO:0044281	BP	small molecule metabolic process	2.3e-07
GO:0016070	BP	RNA metabolic process	2.1e-06
GO:0006629	BP	lipid metabolic process	2.8e-06
GO:0065007	BP	biological regulation	5.4e-06
GO:0050789	BP	regulation of biological process	6.5e-06
GO:0016311	BP	dephosphorylation	9.1e-06
GO:0006470	BP	protein amino acid dephosphorylation	1.2e-05
GO:0050794	BP	regulation of cellular process	1.5e-05
GO:0006396	BP	RNA processing	6.1e-05
GO:0006350	BP	transcription	0.00015
GO:0006066	BP	alcohol metabolic process	0.00017
GO:0019222	BP	regulation of metabolic process	0.00022
GO:0034660	BP	ncRNA metabolic process	0.00037
GO:0031323	BP	regulation of cellular metabolic process	0.0005
GO:0019220	BP	regulation of phosphate metabolic process	0.00059
GO:0051174	BP	regulation of phosphorus metabolic process	0.00059
GO:0000166	MF	nucleotide binding	3.6e-42
GO:0001883	MF	purine nucleoside binding	1.1e-31
GO:0001882	MF	nucleoside binding	1.4e-31
GO:0030554	MF	adenyl nucleotide binding	1.1e-31
GO:0017076	MF	purine nucleotide binding	2.5e-31
GO:0005524	MF	ATP binding	3e-31
GO:0032559	MF	adenyl ribonucleotide binding	3.5e-31
GO:0032555	MF	purine ribonucleotide binding	6.9e-31
GO:0032553	MF	ribonucleotide binding	6.9e-31
GO:0016301	MF	kinase activity	2.8e-20
GO:0016773	MF	phosphotransferase activity, alcohol group as acceptor	9.1e-20
GO:0004674	MF	protein serine/threonine kinase activity	1.6e-16
GO:0004672	MF	protein kinase activity	6.6e-16
GO:0017111	MF	nucleoside-triphosphatase activity	5e-13
GO:0016817	MF	hydrolase activity, acting on acid anhydrides	1e-12
GO:0016818	MF	hydrolase activity, acting on acid anhydrides, in phosphorus-containing anhydrides	1.2e-12
GO:0016462	MF	pyrophosphatase activity	1.4e-12
GO:0016887	MF	ATPase activity	8.4e-11
GO:0005215	MF	transporter activity	2.1e-08
GO:0004553	MF	hydrolase activity, hydrolyzing O-glycosyl compounds	2.8e-08
GO:0016798	MF	hydrolase activity, acting on glycosyl bonds	2.8e-07
GO:0042623	MF	ATPase activity, coupled	3e-06
GO:0022857	MF	transmembrane transporter activity	3.7e-06
GO:0042578	MF	phosphoric ester hydrolase activity	1.6e-05
GO:0030528	MF	transcription regulator activity	2.8e-05
GO:0004721	MF	phosphoprotein phosphatase activity	3e-05
GO:0016791	MF	phosphatase activity	5.5e-05
GO:0022804	MF	active transmembrane transporter activity	6.2e-05
GO:0016874	MF	ligase activity	0.00014
GO:0015291	MF	secondary active transmembrane transporter activity	0.00014
GO:0004386	MF	helicase activity	0.00014
GO:0022892	MF	substrate-specific transporter activity	0.00017
GO:0004722	MF	protein serine/threonine phosphatase activity	0.0002
GO:0022891	MF	substrate-specific transmembrane transporter activity	0.00024
GO:0003684	MF	damaged DNA binding	0.00033
GO:0004180	MF	carboxypeptidase activity	0.00041
GO:0003774	MF	motor activity	0.00047
GO:0008236	MF	serine-type peptidase activity	0.00047
GO:0017171	MF	serine hydrolase activity	0.00047
GO:0015075	MF	ion transmembrane transporter activity	0.00052
GO:0019200	MF	carbohydrate kinase activity	0.00052
GO:0016853	MF	isomerase activity	0.00059
GO:0003824	MF	catalytic activity	0.00063
GO:0008238	MF	exopeptidase activity	0.00068
GO:0004707	MF	MAP kinase activity	0.00078
GO:0004702	MF	receptor signaling protein serine/threonine kinase activity	0.00078
GO:0060089	MF	molecular transducer activity	0.00079
GO:0003950	MF	NAD+ ADP-ribosyltransferase activity	0.00078
GO:0004871	MF	signal transducer activity	0.00079
GO:0050662	MF	coenzyme binding	0.00077
GO:0005057	MF	receptor signaling protein activity	0.00078
GO:0008026	MF	ATP-dependent helicase activity	0.00096
GO:0070035	MF	purine NTP-dependent helicase activity	0.00096
GO:0003887	MF	DNA-directed DNA polymerase activity	0.001
GO:0016879	MF	ligase activity, forming carbon-nitrogen bonds	0.0013
GO:0016157	MF	sucrose synthase activity	0.0014
GO:0003690	MF	double-stranded DNA binding	0.0014
GO:0030983	MF	mismatched DNA binding	0.0014
GO:0070008	MF	serine-type exopeptidase activity	0.0016
GO:0004185	MF	serine-type carboxypeptidase activity	0.0016
GO:0008168	MF	methyltransferase activity	0.0016
GO:0016020	CC	membrane	3.1e-13
GO:0044464	CC	cell part	3.9e-10
GO:0005623	CC	cell	3.9e-10
GO:0016021	CC	integral to membrane	6.3e-06
GO:0031224	CC	intrinsic to membrane	1.1e-05
GO:0008287	CC	protein serine/threonine phosphatase complex	0.00014
GO:0044425	CC	membrane part	0.00024
GO:0043234	CC	protein complex	0.00054
The enriched GO terms under abiotic DEGs
GO:0043412	BP	macromolecule modification	2.9e-16
GO:0006464	BP	protein modification process	8.7e-15
GO:0016070	BP	RNA metabolic process	3.4e-13
GO:0043687	BP	post-translational protein modification	1.1e-12
GO:0051179	BP	localization	3.7e-12
GO:0006810	BP	transport	7.5e-12
GO:0051234	BP	establishment of localization	7.5e-12
GO:0006796	BP	phosphate metabolic process	2.5e-11
GO:0006793	BP	phosphorus metabolic process	2.5e-11
GO:0044267	BP	cellular protein metabolic process	2.3e-11
GO:0006468	BP	protein amino acid phosphorylation	1.5e-10
GO:0050896	BP	response to stimulus	7.8e-10
GO:0005975	BP	carbohydrate metabolic process	8.5e-10
GO:0016310	BP	phosphorylation	9.8e-10
GO:0044281	BP	small molecule metabolic process	2.9e-09
GO:0065007	BP	biological regulation	5.4e-09
GO:0055114	BP	oxidation reduction	2.9e-08
GO:0055085	BP	transmembrane transport	3.5e-08
GO:0050794	BP	regulation of cellular process	7.4e-08
GO:0006396	BP	RNA processing	8.2e-08
GO:0050789	BP	regulation of biological process	1.3e-07
GO:0006950	BP	response to stress	1.6e-07
GO:0006350	BP	transcription	1.7e-07
GO:0034660	BP	ncRNA metabolic process	2.7e-07
GO:0006629	BP	lipid metabolic process	8.6e-07
GO:0034641	BP	cellular nitrogen compound metabolic process	1.4e-06
GO:0045449	BP	regulation of transcription	2.2e-06
GO:0019219	BP	regulation of nucleobase, nucleoside, nucleotide and nucleic acid metabolic process	2.6e-06
GO:0051171	BP	regulation of nitrogen compound metabolic process	2.6e-06
GO:0006399	BP	tRNA metabolic process	3.2e-06
GO:0010467	BP	gene expression	5.1e-06
GO:0031323	BP	regulation of cellular metabolic process	6.5e-06
GO:0010468	BP	regulation of gene expression	7.8e-06
GO:0051716	BP	cellular response to stimulus	9.5e-06
GO:0019222	BP	regulation of metabolic process	1e-05
GO:0010556	BP	regulation of macromolecule biosynthetic process	1.3e-05
GO:0009889	BP	regulation of biosynthetic process	1.3e-05
GO:0031326	BP	regulation of cellular biosynthetic process	1.3e-05
GO:0006281	BP	DNA repair	1.6e-05
GO:0006974	BP	response to DNA damage stimulus	2e-05
GO:0060255	BP	regulation of macromolecule metabolic process	2e-05
GO:0006519	BP	cellular amino acid and derivative metabolic process	3.1e-05
GO:0033554	BP	cellular response to stress	3.1e-05
GO:0080090	BP	regulation of primary metabolic process	3.1e-05
GO:0043436	BP	oxoacid metabolic process	4.3e-05
GO:0019752	BP	carboxylic acid metabolic process	4.3e-05
GO:0006082	BP	organic acid metabolic process	4.7e-05
GO:0032774	BP	RNA biosynthetic process	5.3e-05
GO:0042180	BP	cellular ketone metabolic process	5.5e-05
GO:0006351	BP	transcription, DNA-dependent	6.6e-05
GO:0044262	BP	cellular carbohydrate metabolic process	9e-05
GO:0044106	BP	cellular amine metabolic process	0.00016
GO:0006520	BP	cellular amino acid metabolic process	0.00017
GO:0065009	BP	regulation of molecular function	0.00017
GO:0050790	BP	regulation of catalytic activity	0.00021
GO:0006355	BP	regulation of transcription, DNA-dependent	0.00022
GO:0034470	BP	ncRNA processing	0.00023
GO:0051252	BP	regulation of RNA metabolic process	0.00023
GO:0042221	BP	response to chemical stimulus	0.00029
GO:0006418	BP	tRNA aminoacylation for protein translation	0.00031
GO:0043038	BP	amino acid activation	0.00031
GO:0043039	BP	tRNA aminoacylation	0.00031
GO:0009308	BP	amine metabolic process	0.00043
GO:0000166	MF	nucleotide binding	3.4e-39
GO:0017076	MF	purine nucleotide binding	1.1e-37
GO:0032553	MF	ribonucleotide binding	1.4e-34
GO:0001882	MF	nucleoside binding	1.2e-34
GO:0032555	MF	purine ribonucleotide binding	1.4e-34
GO:0001883	MF	purine nucleoside binding	2.4e-34
GO:0030554	MF	adenyl nucleotide binding	2.4e-34
GO:0005524	MF	ATP binding	1.1e-31
GO:0032559	MF	adenyl ribonucleotide binding	1.4e-31
GO:0016818	MF	hydrolase activity, acting on acid anhydrides, in phosphorus-containing anhydrides	1.8e-19
GO:0016817	MF	hydrolase activity, acting on acid anhydrides	3.2e-19
GO:0017111	MF	nucleoside-triphosphatase activity	3.2e-19
GO:0016462	MF	pyrophosphatase activity	1.2e-18
GO:0016773	MF	phosphotransferase activity, alcohol group as acceptor	6.6e-13
GO:0016301	MF	kinase activity	9.3e-13
GO:0005515	MF	protein binding	1.2e-12
GO:0016887	MF	ATPase activity	1.9e-12
GO:0042623	MF	ATPase activity, coupled	5.6e-11
GO:0004674	MF	protein serine/threonine kinase activity	1.1e-10
GO:0004672	MF	protein kinase activity	1.3e-10
GO:0004386	MF	helicase activity	2.7e-10
GO:0016491	MF	oxidoreductase activity	5.5e-10
GO:0005215	MF	transporter activity	4.8e-09
GO:0016757	MF	transferase activity, transferring glycosyl groups	1.2e-08
GO:0022857	MF	transmembrane transporter activity	2.3e-07
GO:0008026	MF	ATP-dependent helicase activity	5.3e-07
GO:0070035	MF	purine NTP-dependent helicase activity	5.3e-07
GO:0022804	MF	active transmembrane transporter activity	1.4e-06
GO:0004553	MF	hydrolase activity, hydrolyzing O-glycosyl compounds	1.8e-06
GO:0016758	MF	transferase activity, transferring hexosyl groups	5.2e-06
GO:0050662	MF	coenzyme binding	1.1e-05
GO:0016798	MF	hydrolase activity, acting on glycosyl bonds	1.4e-05
GO:0048037	MF	cofactor binding	1.5e-05
GO:0016874	MF	ligase activity	1.8e-05
GO:0030528	MF	transcription regulator activity	2.7e-05
GO:0042578	MF	phosphoric ester hydrolase activity	3.4e-05
GO:0005506	MF	iron ion binding	4.7e-05
GO:0008168	MF	methyltransferase activity	4.7e-05
GO:0016741	MF	transferase activity, transferring one-carbon groups	6.2e-05
GO:0008236	MF	serine-type peptidase activity	9.7e-05
GO:0017171	MF	serine hydrolase activity	9.7e-05
GO:0022891	MF	substrate-specific transmembrane transporter activity	0.00012
GO:0022892	MF	substrate-specific transporter activity	0.00024
GO:0004221	MF	ubiquitin thiolesterase activity	0.00028
GO:0042626	MF	ATPase activity, coupled to transmembrane movement of substances	0.00029
GO:0043492	MF	ATPase activity, coupled to movement of substances	0.00029
GO:0016875	MF	ligase activity, forming carbon-oxygen bonds	0.00031
GO:0004812	MF	aminoacyl-tRNA ligase activity	0.00031
GO:0016876	MF	ligase activity, forming aminoacyl-tRNA and related compounds	0.00031
GO:0019001	MF	guanyl nucleotide binding	0.00041
GO:0020037	MF	heme binding	0.00042
GO:0016209	MF	antioxidant activity	0.00044
GO:0016820	MF	hydrolase activity, acting on acid anhydrides, catalyzing transmembrane movement of substances	0.00047
GO:0046906	MF	tetrapyrrole binding	0.00066
GO:0004601	MF	peroxidase activity	0.0007
GO:0016684	MF	oxidoreductase activity, acting on peroxide as acceptor	0.0007
GO:0032561	MF	guanyl ribonucleotide binding	0.00074
GO:0005525	MF	GTP binding	0.00074
GO:0016791	MF	phosphatase activity	0.00082
GO:0016020	CC	membrane	1.9e-16
GO:0005623	CC	cell	3.6e-08
GO:0044464	CC	cell part	3.6e-08
GO:0044425	CC	membrane part	9.7e-08
GO:0031224	CC	intrinsic to membrane	6.6e-07
GO:0016021	CC	integral to membrane	2.8e-06
GO:0043234	CC	protein complex	1.7e-05
GO:0012505	CC	endomembrane system	0.00029
The enriched GO terms under biotic DEGs
GO:0006468	BP	protein amino acid phosphorylation	3e-24
GO:0043687	BP	post-translational protein modification	3.2e-23
GO:0043412	BP	macromolecule modification	5.9e-22
GO:0006464	BP	protein modification process	3.9e-22
GO:0055114	BP	oxidation reduction	4.9e-22
GO:0006796	BP	phosphate metabolic process	3.4e-21
GO:0006793	BP	phosphorus metabolic process	3.4e-21
GO:0016310	BP	phosphorylation	3.8e-21
GO:0045449	BP	regulation of transcription	5.1e-14
GO:0019219	BP	regulation of nucleobase, nucleoside, nucleotide and nucleic acid metabolic process	7.1e-14
GO:0051171	BP	regulation of nitrogen compound metabolic process	7.1e-14
GO:0010556	BP	regulation of macromolecule biosynthetic process	2.5e-13
GO:0009889	BP	regulation of biosynthetic process	2.5e-13
GO:0031326	BP	regulation of cellular biosynthetic process	2.5e-13
GO:0010468	BP	regulation of gene expression	3.2e-13
GO:0031323	BP	regulation of cellular metabolic process	5.4e-13
GO:0050896	BP	response to stimulus	1.3e-12
GO:0006350	BP	transcription	3.7e-12
GO:0005975	BP	carbohydrate metabolic process	1.1e-11
GO:0080090	BP	regulation of primary metabolic process	1.2e-11
GO:0060255	BP	regulation of macromolecule metabolic process	1.2e-11
GO:0019222	BP	regulation of metabolic process	1.6e-11
GO:0050794	BP	regulation of cellular process	2.2e-10
GO:0065007	BP	biological regulation	7.7e-10
GO:0006950	BP	response to stress	1.9e-09
GO:0050789	BP	regulation of biological process	3.2e-09
GO:0042221	BP	response to chemical stimulus	5.1e-09
GO:0044267	BP	cellular protein metabolic process	6.5e-09
GO:0006629	BP	lipid metabolic process	1.8e-07
GO:0006979	BP	response to oxidative stress	2.9e-06
GO:0051704	BP	multi-organism process	2.3e-05
GO:0005976	BP	polysaccharide metabolic process	2.4e-05
GO:0007018	BP	microtubule-based movement	3.8e-05
GO:0006952	BP	defense response	4.1e-05
GO:0012501	BP	programmed cell death	7.3e-05
GO:0006915	BP	apoptosis	7.3e-05
GO:0000003	BP	reproduction	8.2e-05
GO:0008219	BP	cell death	8.5e-05
GO:0016265	BP	death	8.5e-05
GO:0008037	BP	cell recognition	0.0001
GO:0009856	BP	pollination	0.0001
GO:0022414	BP	reproductive process	0.0001
GO:0048544	BP	recognition of pollen	0.0001
GO:0009875	BP	pollen-pistil interaction	0.0001
GO:0006355	BP	regulation of transcription, DNA-dependent	0.00012
GO:0030001	BP	metal ion transport	0.00012
GO:0007017	BP	microtubule-based process	0.00013
GO:0051252	BP	regulation of RNA metabolic process	0.00015
GO:0016998	BP	cell wall macromolecule catabolic process	0.00023
GO:0051234	BP	establishment of localization	0.00026
GO:0006810	BP	transport	0.00026
GO:0010467	BP	gene expression	0.00026
GO:0055085	BP	transmembrane transport	0.00035
GO:0051179	BP	localization	0.00039
GO:0044036	BP	cell wall macromolecule metabolic process	0.0005
GO:0032774	BP	RNA biosynthetic process	0.00051
GO:0032501	BP	multicellular organismal process	0.00049
GO:0006351	BP	transcription, DNA-dependent	0.00069
GO:0001883	MF	purine nucleoside binding	4.1e-30
GO:0001882	MF	nucleoside binding	5.6e-30
GO:0030554	MF	adenyl nucleotide binding	4.1e-30
GO:0017076	MF	purine nucleotide binding	2.1e-27
GO:0005524	MF	ATP binding	1.4e-26
GO:0032559	MF	adenyl ribonucleotide binding	1.7e-26
GO:0004674	MF	protein serine/threonine kinase activity	2.5e-25
GO:0032553	MF	ribonucleotide binding	4.3e-24
GO:0004672	MF	protein kinase activity	3.8e-24
GO:0032555	MF	purine ribonucleotide binding	4.3e-24
GO:0016301	MF	kinase activity	3.2e-23
GO:0016773	MF	phosphotransferase activity, alcohol group as acceptor	1.7e-22
GO:0000166	MF	nucleotide binding	3.6e-22
GO:0016491	MF	oxidoreductase activity	4.1e-22
GO:0005506	MF	iron ion binding	6.2e-14
GO:0016757	MF	transferase activity, transferring glycosyl groups	6.5e-14
GO:0004553	MF	hydrolase activity, hydrolyzing O-glycosyl compounds	1.1e-12
GO:0046906	MF	tetrapyrrole binding	2.3e-12
GO:0016798	MF	hydrolase activity, acting on glycosyl bonds	2.9e-12
GO:0020037	MF	heme binding	4.1e-12
GO:0016758	MF	transferase activity, transferring hexosyl groups	1.7e-11
GO:0004497	MF	monooxygenase activity	1.1e-09
GO:0009055	MF	electron carrier activity	1.2e-08
GO:0003700	MF	transcription factor activity	1.3e-07
GO:0030528	MF	transcription regulator activity	4.8e-07
GO:0004601	MF	peroxidase activity	8.2e-07
GO:0016684	MF	oxidoreductase activity, acting on peroxide as acceptor	8.2e-07
GO:0016209	MF	antioxidant activity	4.6e-06
GO:0005529	MF	sugar binding	8.7e-06
GO:0043565	MF	sequence-specific DNA binding	2.4e-05
GO:0003777	MF	microtubule motor activity	3.4e-05
GO:0030246	MF	carbohydrate binding	4.5e-05
GO:0050660	MF	FAD binding	4.7e-05
GO:0050662	MF	coenzyme binding	7e-05
GO:0005507	MF	copper ion binding	0.00013
GO:0016747	MF	transferase activity, transferring acyl groups other than amino-acyl groups	0.00022
GO:0005509	MF	calcium ion binding	0.00044
GO:0048037	MF	cofactor binding	0.00048
GO:0003774	MF	motor activity	0.0005
GO:0005515	MF	protein binding	0.00055
GO:0016746	MF	transferase activity, transferring acyl groups	0.00066
GO:0016701	MF	oxidoreductase activity, acting on single donors with incorporation of molecular oxygen	0.00075
GO:0030145	MF	manganese ion binding	0.00088
GO:0005576	CC	extracellular region	5.1e-08
GO:0048046	CC	apoplast	1.6e-07
GO:0016020	CC	membrane	1.1e-07
